# Supplementary material for: Regulators of RNA m5C methylation are adipose tissue depot-specific expressed and correlate with clinical variables of obesity in humans
Source: Front Endocrinol (Lausanne). 2025 Sep 15;16:1647477. doi: 10.3389/fendo.2025.1647477 (PMC12477048; doi:10.3389/fendo.2025.1647477)
Supplement: Supplementary file 3 [file Table1.xlsx]

## Sheet: Suppl. Table 1
Tissue	Gene	N	Comparision	Statistic Wilcoxon test	Paired test	p	Adj. p
OVAT; SAT	YBX1	818/818	OVAT vs SAT; obese	104644	TRUE	1.46e-20	2.336e-19
OVAT; SAT	MECP2	818/818	OVAT vs SAT; obese	171162	TRUE	0.587	1
OVAT; SAT	ZBTB4	818/818	OVAT vs SAT; obese	167593	TRUE	0.987	1
OVAT; SAT	UHRF1	818/818	OVAT vs SAT; obese	115423	TRUE	1.34e-14	2.144e-13
OVAT; SAT	MBD3	818/818	OVAT vs SAT; obese	222619	TRUE	3.46e-16	5.536e-15
OVAT; SAT	MBD2	818/818	OVAT vs SAT; obese	103570	TRUE	3.23e-21	5.168e-20
OVAT; SAT	MBD1	818/818	OVAT vs SAT; obese	160244	TRUE	0.284	1
OVAT; SAT	UNG	818/818	OVAT vs SAT; obese	202828	TRUE	1.71e-07	2.736e-06
OVAT; SAT	SMUG1	818/818	OVAT vs SAT; obese	252050	TRUE	6.6e-36	1.056e-34
OVAT; SAT	NEIL1	818/818	OVAT vs SAT; obese	244984	TRUE	1.99e-30	3.184e-29
OVAT; SAT	UHRF2	818/818	OVAT vs SAT; obese	179478	TRUE	0.0761	1
OVAT; SAT	NTHL1	818/818	OVAT vs SAT; obese	227497	TRUE	6.83e-19	1.0928e-17
OVAT; SAT	MBD4	818/818	OVAT vs SAT; obese	220167	TRUE	6.53e-15	1.0448e-13
OVAT; SAT	TDG	818/818	OVAT vs SAT; obese	88590	TRUE	1.79e-31	2.864e-30
OVAT; SAT	ZBTB33	818/818	OVAT vs SAT; obese	195366	TRUE	3.72e-05	0.0005952
OVAT; SAT	ALYREF	818/818	OVAT vs SAT; obese	156888	TRUE	0.117	1
OVAT; SAT	DNMT1	818/818	OVAT vs SAT; obese	137333	TRUE	8.18e-06	8.998e-05
OVAT; SAT	DNMT3A	818/818	OVAT vs SAT; obese	94038	TRUE	1.69e-27	1.859e-26
OVAT; SAT	DNMT2	818/818	OVAT vs SAT; obese	103117	TRUE	1.7e-21	1.87e-20
OVAT; SAT	NSUN4	818/818	OVAT vs SAT; obese	86818	TRUE	7.94e-33	8.734e-32
OVAT; SAT	NSUN5	818/818	OVAT vs SAT; obese	257085	TRUE	4.25e-40	4.675e-39
OVAT; SAT	DNMT3B	818/818	OVAT vs SAT; obese	127455	TRUE	3.19e-09	3.509e-08
OVAT; SAT	NSUN2	818/818	OVAT vs SAT; obese	96199	TRUE	5.33e-26	5.863e-25
OVAT; SAT	NSUN3	818/818	OVAT vs SAT; obese	130413	TRUE	4.15e-08	4.565e-07
OVAT; SAT	NSUN6	818/818	OVAT vs SAT; obese	133331	TRUE	4.36e-07	4.796e-06
OVAT; SAT	NSUN1	818/818	OVAT vs SAT; obese	151140	TRUE	0.0156	0.1716
OVAT; SAT	NSUN7	818/818	OVAT vs SAT; obese	134694	TRUE	1.23e-06	1.353e-05
OVAT; SAT	TET3	818/818	OVAT vs SAT; obese	74545	TRUE	5.18e-43	1.554e-42
OVAT; SAT	TET2	818/818	OVAT vs SAT; obese	145537	TRUE	0.00117	0.00351
OVAT; SAT	TET1	818/818	OVAT vs SAT; obese	72668	TRUE	1.07e-44	3.21e-44
OVAT	YBX1	21/818	non obese vs obese	8015	FALSE	0.601	1
OVAT	MECP2	21/818	non obese vs obese	10632	FALSE	0.0625	1
OVAT	ZBTB4	21/818	non obese vs obese	6680	FALSE	0.0818	1
OVAT	UHRF1	21/818	non obese vs obese	9549	FALSE	0.382	1
OVAT	MBD3	21/818	non obese vs obese	8300	FALSE	0.792	1
OVAT	MBD2	21/818	non obese vs obese	5060	FALSE	0.00129	0.02064
OVAT	MBD1	21/818	non obese vs obese	9128	FALSE	0.623	1
OVAT	UNG	21/818	non obese vs obese	6857	FALSE	0.114	1
OVAT	SMUG1	21/818	non obese vs obese	4852	FALSE	0.000656	0.010496
OVAT	NEIL1	21/818	non obese vs obese	8436	FALSE	0.889	1
OVAT	UHRF2	21/818	non obese vs obese	8948	FALSE	0.744	1
OVAT	NTHL1	21/818	non obese vs obese	8724	FALSE	0.902	1
OVAT	MBD4	21/818	non obese vs obese	5325	FALSE	0.00292	0.04672
OVAT	TDG	21/818	non obese vs obese	9526	FALSE	0.393	1
OVAT	ZBTB33	21/818	non obese vs obese	5896	FALSE	0.0141	0.2256
OVAT	ALYREF	21/818	non obese vs obese	8535	FALSE	0.961	1
OVAT	DNMT1	21/818	non obese vs obese	10892	FALSE	0.0358	0.3938
OVAT	DNMT3A	21/818	non obese vs obese	13208	FALSE	2.53e-05	0.0002783
OVAT	DNMT2	21/818	non obese vs obese	9885	FALSE	0.237	1
OVAT	NSUN4	21/818	non obese vs obese	10319	FALSE	0.115	1
OVAT	NSUN5	21/818	non obese vs obese	6402	FALSE	0.0462	0.5082
OVAT	DNMT3B	21/818	non obese vs obese	10325	FALSE	0.113	1
OVAT	NSUN2	21/818	non obese vs obese	11142	FALSE	0.0199	0.2189
OVAT	NSUN3	21/818	non obese vs obese	10188	FALSE	0.145	1
OVAT	NSUN6	21/818	non obese vs obese	11678	FALSE	0.00485	0.05335
OVAT	NSUN1	21/818	non obese vs obese	11055	FALSE	0.0246	0.2706
OVAT	NSUN7	21/818	non obese vs obese	9896	FALSE	0.233	1
OVAT	TET3	21/818	non obese vs obese	12452	FALSE	0.000428	0.001284
OVAT	TET2	21/818	non obese vs obese	12054	FALSE	0.00158	0.00474
OVAT	TET1	21/818	non obese vs obese	10234	FALSE	0.134	0.402
SAT	YBX1	21/818	non obese vs obese	7913	FALSE	0.538	1
SAT	MECP2	21/818	non obese vs obese	8770	FALSE	0.869	1
SAT	ZBTB4	21/818	non obese vs obese	8053	FALSE	0.625	1
SAT	UHRF1	21/818	non obese vs obese	7783	FALSE	0.463	1
SAT	MBD2	21/818	non obese vs obese	8257	FALSE	0.762	1
SAT	MBD3	21/818	non obese vs obese	5217	FALSE	0.00211	0.03376
SAT	MBD1	21/818	non obese vs obese	8365	FALSE	0.838	1
SAT	UNG	21/818	non obese vs obese	9514	FALSE	0.399	1
SAT	SMUG1	21/818	non obese vs obese	5245	FALSE	0.0023	0.0368
SAT	NEIL1	21/818	non obese vs obese	6651	FALSE	0.0772	1
SAT	UHRF2	21/818	non obese vs obese	12505	FALSE	0.000356	0.005696
SAT	TDG	21/818	non obese vs obese	10876	FALSE	0.0371	0.5936
SAT	NTHL1	21/818	non obese vs obese	5643	FALSE	0.00723	0.11568
SAT	MBD4	21/818	non obese vs obese	8298	FALSE	0.791	1
SAT	ZBTB33	21/818	non obese vs obese	10659	FALSE	0.0591	0.9456
SAT	ALYREF	21/818	non obese vs obese	7183	FALSE	0.2	1
SAT	DNMT1	21/818	non obese vs obese	4757	FALSE	0.000476	0.005236
SAT	DNMT3A	21/818	non obese vs obese	8260	FALSE	0.765	1
SAT	DNMT2	21/818	non obese vs obese	10173	FALSE	0.149	1
SAT	NSUN4	21/818	non obese vs obese	8539	FALSE	0.964	1
SAT	NSUN2	21/818	non obese vs obese	10981	FALSE	0.0292	0.3212
SAT	DNMT3B	21/818	non obese vs obese	9976	FALSE	0.206	1
SAT	NSUN5	21/818	non obese vs obese	7260	FALSE	0.226	1
SAT	NSUN3	21/818	non obese vs obese	12801	FALSE	0.000123	0.001353
SAT	NSUN6	21/818	non obese vs obese	10876	FALSE	0.0371	0.4081
SAT	NSUN1	21/818	non obese vs obese	7225	FALSE	0.214	1
SAT	NSUN7	21/818	non obese vs obese	8892	FALSE	0.783	1
SAT	TET3	21/818	non obese vs obese	7548	FALSE	0.343	1
SAT	TET2	21/818	non obese vs obese	13046	FALSE	4.82e-05	0.0001446
SAT	TET1	21/818	non obese vs obese	12578	FALSE	0.000276	0.000828

## Sheet: Suppl. Table 2
Tissue	Gene	Clincial parameter	Spearman r	p	FDR	N
SAT	UHRF2	Body fat [%]	-0.2564	9.1146e-06	0.00020964	292
SAT	NTHL1	Body fat [%]	0.2033	0.00047409	0.010904	292
OVAT	UNG	Resistin [ng/ml]	-0.1691	0.00050058	0.011513	420
SAT	DNMT1	Body fat [%]	0.1978	0.00067608	0.01555	292
SAT	NSUN1	Mean SAT adipocyte size [µm]	-0.3793	0.00072687	0.016718	76
SAT	YBX1	Mean SAT adipocyte size [µm]	0.3741	0.00087206	0.020057	76
SAT	NSUN4	Max OVAT adipocyte size [µm]	-0.3683	0.0011478	0.0264	75
OVAT	NSUN4	Resistin [ng/ml]	-0.1543	0.0015197	0.034954	420
SAT	DNMT2	FPI [pmol/l]	-0.1834	0.0016791	0.038619	291
SAT	YBX1	Body weight [kg]	0.1064	0.0020262	0.023302	839
OVAT	TET3	Mean SAT adipocyte size [µm]	0.3479	0.0020713	0.04764	76
OVAT	DNMT3A	Max SAT adipocyte size [µm]	0.3495	0.0021168	0.032707	75
SAT	NSUN3	Waist [cm]	-0.2787	0.0023436	0.033366	117
OVAT	DNMT3A	Mean SAT adipocyte size [µm]	0.3378	0.0028441	0.032707	76
SAT	NSUN3	WHtR	-0.273	0.0029014	0.033366	117
SAT	YBX1	FPI [pmol/l]	0.1718	0.0032902	0.024104	291
OVAT	DNMT3B	Mean SAT adipocyte size [µm]	0.3311	0.0034858	0.080173	76
OVAT	NSUN2	Resistin [ng/ml]	-0.1407	0.0038702	0.089015	420
SAT	YBX1	Max OVAT adipocyte size [µm]	0.327	0.0041919	0.024104	75
SAT	ZBTB4	HbA1c [%]	-0.1344	0.0042985	0.098865	450
SAT	NEIL1	Body fat [%]	0.1645	0.0048364	0.086469	292
OVAT	NSUN6	ssCRP [mg/l]	-0.09747	0.0052421	0.12057	819
SAT	MBD4	Mean SAT adipocyte size [µm]	0.3156	0.0054914	0.1263	76
OVAT	SMUG1	FGF21 [pg/ml]	0.1457	0.0056502	0.12995	360
OVAT	DNMT3A	HOMA-IR	-0.1596	0.0066573	0.04466	288
OVAT	MBD1	Body fat [%]	-0.1577	0.0069432	0.15969	292
SAT	SMUG1	Body fat [%]	0.1575	0.0069905	0.15216	292
SAT	YBX1	BMI [kg/m2]	0.09223	0.0075118	0.034554	839
SAT	NEIL1	FPI [pmol/l]	-0.1564	0.007519	0.086469	291
OVAT	DNMT3A	FPI [pmol/l]	-0.1558	0.0077669	0.04466	291
SAT	MBD2	Mean SAT adipocyte size [µm]	0.3031	0.0077763	0.16414	76
SAT	DNMT2	HOMA-IR	-0.1559	0.0080284	0.092326	288
SAT	NSUN7	HOMA-IR	-0.1557	0.0081334	0.11355	288
OVAT	TET1	Triglycerides [mmol/l]	0.1085	0.0085255	0.19609	587
OVAT	NEIL1	HOMA-IR	-0.1543	0.0087086	0.2003	288
OVAT	NSUN3	FPG [mmol/l]	-0.09421	0.0093119	0.21417	761
OVAT	ALYREF	Triglycerides [mmol/l]	0.1072	0.0093191	0.21434	587
SAT	TET2	Body fat [%]	-0.1517	0.009408	0.21638	292
SAT	MBD3	BMI [kg/m2]	0.08955	0.0094555	0.21748	839
OVAT	UHRF1	Mean SAT adipocyte size [µm]	0.2948	0.0097336	0.11828	76
OVAT	UHRF1	Max SAT adipocyte size [µm]	0.2946	0.010285	0.11828	75
SAT	NSUN7	FPI [pmol/l]	-0.1496	0.010617	0.11355	291
SAT	DNMT1	LDL cholesterol [mmol/l]	-0.1132	0.010929	0.10359	505
OVAT	SMUG1	FPG [mmol/l]	0.09124	0.011796	0.13565	761
OVAT	NSUN2	Body fat [%]	-0.147	0.01189	0.13255	292
SAT	ALYREF	HbA1c [%]	0.1185	0.011905	0.17875	450
SAT	UHRF2	Height [m]	0.08673	0.011968	0.13763	839
SAT	NSUN4	Resistin [ng/ml]	-0.121	0.013083	0.13057	420
SAT	NTHL1	Resistin [ng/ml]	0.1206	0.013356	0.15359	420
OVAT	DNMT2	FGF21 [pg/ml]	-0.1302	0.01346	0.30958	360
SAT	DNMT1	Cholesterol [mmol/l]	-0.1019	0.013512	0.10359	587
SAT	YBX1	Mean OVAT adipocyte size [µm]	0.2809	0.013982	0.053597	76
SAT	NEIL1	HOMA-IR	-0.1446	0.014014	0.10744	288
SAT	TDG	Body fat [%]	-0.1435	0.014125	0.20626	292
SAT	MECP2	Height [m]	-0.08451	0.014342	0.31687	839
OVAT	ZBTB33	FPG [mmol/l]	-0.08862	0.014469	0.3328	761
SAT	DNMT3A	HDL cholesterol [mmol/l]	-0.1036	0.01453	0.18442	556
OVAT	TET3	Max SAT adipocyte size [µm]	0.281	0.014618	0.097749	75
SAT	NSUN7	BMI [kg/m2]	-0.08411	0.014811	0.11355	839
SAT	SMUG1	FGF21 [pg/ml]	-0.1275	0.015507	0.15216	360
SAT	ALYREF	FPG [mmol/l]	0.08768	0.015544	0.17875	761
SAT	NSUN2	Body fat [%]	-0.1408	0.016081	0.36985	292
SAT	ZBTB33	Max SAT adipocyte size [µm]	0.2769	0.016184	0.14783	75
OVAT	MBD3	Cholesterol [mmol/l]	-0.09846	0.017024	0.22449	587
OVAT	NSUN2	Triglycerides [mmol/l]	-0.09823	0.017289	0.13255	587
SAT	TDG	BMI [kg/m2]	0.0817	0.017936	0.20626	839
SAT	UHRF2	Adiponectin [µg/ml]	0.2639	0.017991	0.13793	80
SAT	NSUN4	Leptin [ng/ml]	0.126	0.01802	0.13057	352
OVAT	TET3	Mean OVAT adipocyte size [µm]	0.2704	0.018137	0.097749	76
SAT	NSUN6	FPI [pmol/l]	-0.1378	0.018644	0.30669	291
SAT	ZBTB33	Max OVAT adipocyte size [µm]	0.2701	0.019083	0.14783	75
SAT	ZBTB33	Mean SAT adipocyte size [µm]	0.2679	0.019282	0.14783	76
SAT	DNMT3A	Mean SAT adipocyte size [µm]	-0.2673	0.019598	0.18442	76
OVAT	TET3	Cholesterol [mmol/l]	0.09556	0.020577	0.097749	587
OVAT	NSUN7	Triglycerides [mmol/l]	0.09519	0.021084	0.48493	587
SAT	NSUN7	WHtR	-0.2124	0.021471	0.12346	117
OVAT	TET2	Mean SAT adipocyte size [µm]	0.2625	0.021978	0.20044	76
SAT	YBX1	HOMA-IR	0.1348	0.022095	0.072599	288
SAT	MBD2	Max OVAT adipocyte size [µm]	0.2628	0.022722	0.16414	75
OVAT	TET1	Mean SAT adipocyte size [µm]	0.2603	0.023149	0.22095	76
SAT	NSUN4	FPI [pmol/l]	-0.1331	0.023173	0.13057	291
SAT	DNMT3A	FPG [mmol/l]	0.08179	0.024055	0.18442	761
OVAT	TET3	Max OVAT adipocyte size [µm]	0.2602	0.024161	0.097749	75
OVAT	MECP2	FGF21 [pg/ml]	-0.1187	0.024326	0.33502	360
SAT	MBD2	Mean OVAT adipocyte size [µm]	0.2567	0.025217	0.16414	76
SAT	MBD3	Body weight [kg]	0.07721	0.025326	0.29124	839
OVAT	TET3	Resistin [ng/ml]	0.109	0.0255	0.097749	420
SAT	SMUG1	FPG [mmol/l]	-0.08088	0.025662	0.15216	761
SAT	NEIL1	Cholesterol [mmol/l]	-0.09157	0.026522	0.13808	587
SAT	NSUN6	Body fat [%]	-0.1297	0.026669	0.30669	292
OVAT	UHRF2	Resistin [ng/ml]	-0.1078	0.027106	0.30624	420
OVAT	TET2	Max OVAT adipocyte size [µm]	0.2549	0.027316	0.20044	75
SAT	MBD1	Body fat [%]	-0.1287	0.027862	0.64083	292
OVAT	DNMT1	Resistin [ng/ml]	0.1073	0.027907	0.38507	420
SAT	NSUN4	HOMA-IR	-0.1292	0.028384	0.13057	288
SAT	NSUN5	Leptin [ng/ml]	-0.1166	0.028737	0.61	352
SAT	SMUG1	Triglycerides [mmol/l]	-0.0899	0.029419	0.15216	587
SAT	YBX1	HDL cholesterol [mmol/l]	-0.09235	0.029457	0.084689	556
SAT	TET3	Mean SAT adipocyte size [µm]	-0.2497	0.029628	0.39784	76
OVAT	ZBTB4	Triglycerides [mmol/l]	-0.08961	0.029954	0.45856	587
SAT	NEIL1	Mean SAT adipocyte size [µm]	-0.2491	0.030017	0.13808	76
SAT	ZBTB4	BMI [kg/m2]	0.07491	0.030042	0.29783	839
OVAT	MBD4	Max SAT adipocyte size [µm]	-0.2504	0.030239	0.42636	75
OVAT	MBD3	FPG [mmol/l]	0.07845	0.030472	0.22449	761
SAT	MBD2	Adiponectin [µg/ml]	0.2413	0.031094	0.16414	80
SAT	TET1	FPI [pmol/l]	-0.126	0.031693	0.23357	291
SAT	TET1	FGF21 [pg/ml]	-0.1131	0.031923	0.23357	360
OVAT	MBD3	FGF21 [pg/ml]	0.1126	0.03282	0.22449	360
SAT	UNG	Triglycerides [mmol/l]	-0.08796	0.033114	0.54254	587
SAT	ZBTB33	Mean OVAT adipocyte size [µm]	0.2442	0.033539	0.19285	76
SAT	MBD4	Resistin [ng/ml]	0.1035	0.033897	0.34439	420
OVAT	MBD1	Max SAT adipocyte size [µm]	0.2453	0.033916	0.39003	75
OVAT	NSUN6	FGF21 [pg/ml]	-0.1118	0.033984	0.23502	360
OVAT	TET2	Max SAT adipocyte size [µm]	0.2447	0.034324	0.20044	75
OVAT	TET2	Cholesterol [mmol/l]	0.08711	0.034859	0.20044	587
OVAT	UNG	HbA1c [%]	0.09922	0.035372	0.28687	450
OVAT	ALYREF	Resistin [ng/ml]	0.1026	0.035591	0.279	420
SAT	MBD2	Body weight [kg]	0.07253	0.035683	0.16414	839
OVAT	TET1	ssCRP [mg/l]	-0.07314	0.036377	0.22095	819
SAT	SMUG1	Max SAT adipocyte size [µm]	-0.2415	0.036893	0.15216	75
SAT	NSUN1	Mean OVAT adipocyte size [µm]	-0.2397	0.037005	0.42556	76
OVAT	UNG	Mean OVAT adipocyte size [µm]	-0.2392	0.037418	0.28687	76
OVAT	UHRF2	FPG [mmol/l]	-0.07522	0.038023	0.30624	761
OVAT	NEIL1	FPI [pmol/l]	-0.1215	0.038388	0.29372	291
SAT	TET3	Mean OVAT adipocyte size [µm]	-0.238	0.038404	0.39784	76
OVAT	TET1	Leptin [ng/ml]	-0.1104	0.038425	0.22095	352
OVAT	NSUN6	Body weight [kg]	-0.07143	0.038583	0.23502	839
OVAT	MBD3	LDL cholesterol [mmol/l]	-0.09187	0.039042	0.22449	505
OVAT	MECP2	Height [m]	0.07107	0.039572	0.33502	839
SAT	SMUG1	Mean OVAT adipocyte size [µm]	-0.2365	0.039694	0.15216	76
OVAT	ZBTB4	FPG [mmol/l]	-0.07451	0.039874	0.45856	761
SAT	DNMT3B	FPI [pmol/l]	-0.1205	0.039932	0.30783	291
OVAT	UHRF2	Height [m]	-0.07094	0.039945	0.30624	839
OVAT	ALYREF	Body fat [%]	0.1198	0.040734	0.279	292
OVAT	SMUG1	Max OVAT adipocyte size [µm]	-0.2368	0.04081	0.22922	75
OVAT	NSUN6	Mean OVAT adipocyte size [µm]	-0.2352	0.040874	0.23502	76
OVAT	DNMT1	Max SAT adipocyte size [µm]	0.236	0.041505	0.38507	75
OVAT	TET3	WHtR	-0.1886	0.041666	0.11989	117
OVAT	TET3	FPI [pmol/l]	-0.1195	0.041701	0.11989	291
SAT	UHRF2	WHtR	-0.1884	0.041873	0.24077	117
SAT	TET1	WHtR	-0.1883	0.042052	0.23357	117
OVAT	TDG	Cholesterol [mmol/l]	0.0835	0.043142	0.94262	587
OVAT	NSUN7	Mean OVAT adipocyte size [µm]	-0.2325	0.043284	0.49776	76
SAT	NEIL1	LDL cholesterol [mmol/l]	-0.0896	0.044156	0.16927	505
SAT	NSUN4	Mean SAT adipocyte size [µm]	-0.2306	0.045094	0.15869	76
SAT	YBX1	FPG [mmol/l]	-0.07264	0.045167	0.11543	761
SAT	MBD3	HDL cholesterol [mmol/l]	-0.08474	0.045808	0.30706	556
SAT	TET1	HDL cholesterol [mmol/l]	0.08474	0.04581	0.23357	556
OVAT	YBX1	Max SAT adipocyte size [µm]	-0.2312	0.045977	0.56872	75
SAT	NSUN7	Body weight [kg]	-0.06878	0.046419	0.21353	839
SAT	MECP2	Adiponectin [µg/ml]	0.2233	0.046441	0.31687	80
OVAT	MECP2	FPI [pmol/l]	-0.1165	0.047087	0.33502	291
SAT	UNG	FGF21 [pg/ml]	-0.1047	0.047177	0.54254	360
OVAT	DNMT2	FPG [mmol/l]	-0.07191	0.047356	0.40852	761
OVAT	NEIL1	Mean OVAT adipocyte size [µm]	0.2277	0.047932	0.29372	76
SAT	NSUN4	Body fat [%]	-0.1157	0.048297	0.15869	292
OVAT	TET3	Triglycerides [mmol/l]	0.08152	0.048366	0.1236	587
OVAT	ALYREF	FPG [mmol/l]	0.07154	0.048522	0.279	761
OVAT	DNMT3B	Resistin [ng/ml]	0.09622	0.048759	0.42515	420
OVAT	SMUG1	Waist [cm]	0.1813	0.050481	0.22922	117
SAT	DNMT3B	Mean SAT adipocyte size [µm]	-0.2249	0.050789	0.30783	76
OVAT	TET1	Max SAT adipocyte size [µm]	0.2262	0.050989	0.23455	75
OVAT	NSUN5	FGF21 [pg/ml]	0.1029	0.05111	0.97217	360
OVAT	SMUG1	HbA1c [%]	0.092	0.051142	0.22922	450
SAT	TET3	FPG [mmol/l]	0.0705	0.051892	0.39784	761
SAT	YBX1	Max SAT adipocyte size [µm]	0.2251	0.052198	0.12006	75
SAT	DNMT1	FPG [mmol/l]	0.07037	0.052309	0.24495	761
OVAT	DNMT3A	Mean OVAT adipocyte size [µm]	0.2235	0.052313	0.20826	76
OVAT	ZBTB33	WHtR	0.1797	0.052506	0.60382	117
OVAT	MBD1	HDL cholesterol [mmol/l]	-0.08221	0.0527	0.40403	556
SAT	DNMT1	Adiponectin [µg/ml]	-0.2169	0.053251	0.24495	80
SAT	DNMT3B	Waist [cm]	-0.1792	0.053255	0.30783	117
SAT	TET1	HOMA-IR	-0.1139	0.053454	0.23357	288
OVAT	MBD4	Mean SAT adipocyte size [µm]	-0.222	0.053926	0.42636	76
SAT	TDG	Triglycerides [mmol/l]	0.0795	0.054219	0.38092	587
OVAT	DNMT3A	WHtR	-0.1784	0.054328	0.20826	117
SAT	ZBTB4	Adiponectin [µg/ml]	0.216	0.054341	0.29783	80
SAT	MECP2	FPI [pmol/l]	-0.1128	0.05457	0.31687	291
OVAT	NEIL1	Max SAT adipocyte size [µm]	0.2226	0.054927	0.29372	75
SAT	MECP2	ssCRP [mg/l]	0.06705	0.055108	0.31687	819
SAT	SMUG1	HbA1c [%]	-0.09041	0.0553	0.1817	450
OVAT	DNMT1	WHtR	-0.1777	0.055318	0.38507	117
SAT	NSUN4	Mean OVAT adipocyte size [µm]	-0.2206	0.05548	0.15951	76
SAT	NSUN1	Body weight [kg]	-0.06574	0.056996	0.43697	839
SAT	NEIL1	Triglycerides [mmol/l]	-0.07843	0.057542	0.18907	587
SAT	ALYREF	Body fat [%]	-0.1112	0.057698	0.44235	292
OVAT	NSUN6	Resistin [ng/ml]	-0.09258	0.057989	0.26675	420
SAT	MBD1	HDL cholesterol [mmol/l]	-0.08022	0.058708	0.67515	556
SAT	DNMT3B	HOMA-IR	-0.1115	0.058737	0.30783	288
SAT	NSUN6	HOMA-IR	-0.1115	0.05875	0.45041	288
SAT	MBD2	LDL cholesterol [mmol/l]	0.08396	0.059379	0.22762	505
OVAT	SMUG1	WHtR	0.1746	0.059796	0.22922	117
SAT	NSUN2	Cholesterol [mmol/l]	0.07766	0.060049	0.69057	587
SAT	ZBTB33	Body fat [%]	-0.1101	0.060184	0.26984	292
SAT	MBD4	Body fat [%]	0.11	0.06044	0.34439	292
SAT	TET1	BMI [kg/m2]	-0.06473	0.060931	0.23357	839
OVAT	YBX1	Mean SAT adipocyte size [µm]	-0.2154	0.061684	0.56872	76
SAT	DNMT2	Body weight [kg]	-0.06412	0.063375	0.4412	839
OVAT	NSUN1	WHtR	-0.1721	0.063553	0.675	117
OVAT	NEIL1	WHtR	-0.1719	0.063852	0.29372	117
SAT	ZBTB4	Body weight [kg]	0.06383	0.064603	0.29783	839
SAT	ZBTB4	FPG [mmol/l]	-0.06699	0.064745	0.29783	761
OVAT	MECP2	HOMA-IR	-0.1088	0.065237	0.33502	288
SAT	TDG	Mean SAT adipocyte size [µm]	0.2118	0.066246	0.38092	76
OVAT	MBD2	FPG [mmol/l]	-0.06645	0.066923	0.53977	761
OVAT	DNMT1	Waist [cm]	-0.1699	0.066968	0.38507	117
OVAT	TET2	Body fat [%]	-0.1071	0.067709	0.31146	292
OVAT	NSUN4	FPG [mmol/l]	-0.06599	0.068846	0.57899	761
SAT	MBD3	Cholesterol [mmol/l]	-0.07513	0.068907	0.30706	587
SAT	UHRF2	Max SAT adipocyte size [µm]	0.2108	0.069418	0.31932	75
OVAT	DNMT3A	Max OVAT adipocyte size [µm]	0.2107	0.069662	0.22889	75
SAT	DNMT3A	HbA1c [%]	0.0854	0.07033	0.37145	450
SAT	ZBTB33	Adiponectin [µg/ml]	0.2034	0.070394	0.26984	80
SAT	UHRF1	Height [m]	-0.06245	0.070606	0.64791	839
OVAT	MBD4	Cholesterol [mmol/l]	-0.07452	0.071215	0.42636	587
SAT	NEIL1	HDL cholesterol [mmol/l]	0.07617	0.072721	0.20907	556
OVAT	DNMT2	Body fat [%]	-0.1052	0.072731	0.40852	292
SAT	MBD2	BMI [kg/m2]	0.06195	0.072915	0.23958	839
OVAT	UHRF1	Cholesterol [mmol/l]	-0.07402	0.073148	0.5608	587
SAT	TET2	ssCRP [mg/l]	-0.06248	0.073946	0.43063	819
OVAT	YBX1	Triglycerides [mmol/l]	-0.07375	0.074181	0.56872	587
OVAT	MBD2	WHtR	0.1656	0.074394	0.53977	117
SAT	NSUN7	Max SAT adipocyte size [µm]	0.2069	0.074853	0.24801	75
SAT	NSUN7	Waist [cm]	-0.165	0.075482	0.24801	117
OVAT	NSUN2	Mean OVAT adipocyte size [µm]	-0.2046	0.076215	0.43823	76
OVAT	UHRF2	Body weight [kg]	-0.06123	0.076277	0.43859	839
SAT	NSUN4	ssCRP [mg/l]	0.06197	0.076328	0.19506	819
SAT	DNMT3B	WHtR	-0.1642	0.076812	0.30783	117
OVAT	MBD3	Resistin [ng/ml]	0.08637	0.07705	0.35443	420
OVAT	TET1	Resistin [ng/ml]	0.08622	0.077556	0.28424	420
SAT	MBD3	LDL cholesterol [mmol/l]	-0.07815	0.079323	0.30706	505
SAT	TET3	FPI [pmol/l]	-0.1028	0.080095	0.46054	291
SAT	DNMT3B	BMI [kg/m2]	-0.06041	0.080303	0.30783	839
SAT	DNMT3A	Mean OVAT adipocyte size [µm]	-0.2016	0.080751	0.37145	76
OVAT	TET3	Adiponectin [µg/ml]	0.1962	0.081059	0.18644	80
OVAT	NSUN4	Height [m]	0.06026	0.081061	0.57899	839
SAT	UHRF1	Resistin [ng/ml]	-0.08519	0.081171	0.64791	420
OVAT	MECP2	WHtR	-0.1615	0.081918	0.33502	117
OVAT	ZBTB4	Cholesterol [mmol/l]	-0.07186	0.081928	0.5887	587
OVAT	TDG	LDL cholesterol [mmol/l]	0.07748	0.081967	0.94262	505
SAT	TET2	WHtR	-0.1613	0.082407	0.43063	117
OVAT	DNMT2	FPI [pmol/l]	-0.1016	0.083744	0.40852	291
SAT	TET2	FPI [pmol/l]	-0.1015	0.083804	0.43063	291
SAT	TDG	Body weight [kg]	0.05971	0.083891	0.3859	839
OVAT	DNMT3B	HbA1c [%]	-0.08151	0.084136	0.42515	450
OVAT	DNMT1	FPI [pmol/l]	-0.1008	0.085937	0.39531	291
OVAT	NTHL1	Resistin [ng/ml]	0.08362	0.086983	0.91129	420
SAT	YBX1	Body fat [%]	-0.1001	0.087839	0.18366	292
OVAT	DNMT2	HOMA-IR	-0.1005	0.08881	0.40852	288
SAT	NSUN3	Mean OVAT adipocyte size [µm]	0.1962	0.089323	0.52346	76
OVAT	MECP2	Body fat [%]	-0.09922	0.090569	0.33502	292
SAT	MBD4	HDL cholesterol [mmol/l]	0.07179	0.090816	0.34439	556
SAT	NSUN3	Mean SAT adipocyte size [µm]	0.1952	0.091036	0.52346	76
OVAT	MBD4	WHtR	0.1569	0.091214	0.42636	117
SAT	MECP2	FPG [mmol/l]	0.06118	0.091691	0.32917	761
SAT	MECP2	Max SAT adipocyte size [µm]	-0.1952	0.093371	0.32917	75
SAT	TET2	Max SAT adipocyte size [µm]	0.195	0.093614	0.43063	75
OVAT	UNG	WHtR	0.1556	0.093938	0.45476	117
SAT	UHRF2	LDL cholesterol [mmol/l]	0.0746	0.094014	0.31952	505
OVAT	DNMT3B	Triglycerides [mmol/l]	0.0691	0.094397	0.42515	587
SAT	MBD4	Triglycerides [mmol/l]	0.06907	0.09455	0.34439	587
SAT	NTHL1	Max SAT adipocyte size [µm]	-0.1942	0.094964	0.66749	75
SAT	DNMT3B	Body weight [kg]	-0.05763	0.095276	0.31305	839
OVAT	ZBTB33	FGF21 [pg/ml]	-0.08798	0.095564	0.6139	360
SAT	MBD4	Mean OVAT adipocyte size [µm]	0.1923	0.096116	0.34439	76
OVAT	TET2	BMI [kg/m2]	-0.05745	0.096328	0.36926	839
OVAT	MBD4	LDL cholesterol [mmol/l]	-0.07406	0.096425	0.42636	505
SAT	UNG	HOMA-IR	-0.09798	0.09701	0.60809	288
SAT	UHRF2	Waist [cm]	-0.1541	0.097246	0.31952	117
SAT	TET1	Body weight [kg]	-0.05713	0.098189	0.30257	839
SAT	NSUN4	Triglycerides [mmol/l]	-0.06829	0.098325	0.22615	587
OVAT	UHRF1	Mean OVAT adipocyte size [µm]	0.1904	0.099437	0.56113	76
SAT	NSUN1	Height [m]	-0.05691	0.099503	0.44802	839
SAT	ZBTB33	LDL cholesterol [mmol/l]	0.07335	0.099681	0.32752	505
OVAT	TET1	Mean OVAT adipocyte size [µm]	0.1898	0.10063	0.28424	76
OVAT	NSUN4	Body fat [%]	-0.09625	0.10069	0.57899	292
SAT	NSUN5	Triglycerides [mmol/l]	-0.06771	0.10123	0.61	587
OVAT	MECP2	ssCRP [mg/l]	-0.05719	0.10196	0.33502	819
OVAT	ZBTB4	BMI [kg/m2]	-0.05643	0.10238	0.5887	839
SAT	MECP2	FGF21 [pg/ml]	0.08611	0.10283	0.32917	360
OVAT	TET1	FPI [pmol/l]	-0.09579	0.10292	0.28424	291
OVAT	MBD2	Adiponectin [µg/ml]	-0.1836	0.10305	0.53977	80
OVAT	NEIL1	BMI [kg/m2]	-0.05616	0.10406	0.35003	839
SAT	MBD3	FPG [mmol/l]	0.05894	0.10422	0.30706	761
OVAT	NSUN1	Mean SAT adipocyte size [µm]	0.1877	0.1045	0.675	76
SAT	MBD4	Cholesterol [mmol/l]	-0.06701	0.10481	0.34439	587
SAT	TET1	Resistin [ng/ml]	0.07916	0.10524	0.30257	420
OVAT	DNMT3B	Max SAT adipocyte size [µm]	0.1884	0.10557	0.42515	75
SAT	UNG	FPI [pmol/l]	-0.09502	0.10575	0.60809	291
OVAT	TET3	HOMA-IR	-0.09504	0.10751	0.22251	288
OVAT	NSUN1	HDL cholesterol [mmol/l]	0.0681	0.10869	0.675	556
OVAT	NSUN2	FGF21 [pg/ml]	-0.08463	0.10892	0.47104	360
SAT	DNMT2	FPG [mmol/l]	0.05782	0.11101	0.4412	761
SAT	NSUN4	Max SAT adipocyte size [µm]	-0.1855	0.11104	0.23217	75
OVAT	NSUN3	FGF21 [pg/ml]	-0.08411	0.11111	0.93579	360
OVAT	TET1	FGF21 [pg/ml]	-0.08408	0.11122	0.28424	360
OVAT	NEIL1	Mean SAT adipocyte size [µm]	0.1841	0.11144	0.35003	76
SAT	NSUN5	Max SAT adipocyte size [µm]	-0.1853	0.11146	0.61	75
OVAT	NSUN6	BMI [kg/m2]	-0.05496	0.11166	0.42805	839
SAT	NSUN7	FGF21 [pg/ml]	-0.08371	0.11283	0.32439	360
SAT	MBD3	WHtR	0.147	0.1138	0.30706	117
SAT	DNMT2	BMI [kg/m2]	-0.05457	0.11422	0.4412	839
SAT	DNMT2	FGF21 [pg/ml]	-0.08318	0.1151	0.4412	360
SAT	NSUN5	Cholesterol [mmol/l]	-0.06494	0.11602	0.61	587
OVAT	TET3	FPG [mmol/l]	0.05701	0.11609	0.22251	761
OVAT	MBD2	Max SAT adipocyte size [µm]	-0.183	0.11614	0.53977	75
OVAT	NSUN1	Max SAT adipocyte size [µm]	0.1823	0.11739	0.675	75
SAT	MBD1	Resistin [ng/ml]	-0.07648	0.11759	0.68878	420
OVAT	TET2	Mean OVAT adipocyte size [µm]	0.1808	0.11803	0.38781	76
SAT	MBD3	Mean OVAT adipocyte size [µm]	-0.1806	0.11848	0.30706	76
OVAT	SMUG1	BMI [kg/m2]	0.05384	0.11917	0.33267	839
SAT	NTHL1	Cholesterol [mmol/l]	-0.06424	0.12	0.66749	587
SAT	MBD3	HbA1c [%]	0.07337	0.12015	0.30706	450
SAT	NSUN1	FPG [mmol/l]	0.05636	0.12031	0.44802	761
SAT	SMUG1	FPI [pmol/l]	0.09116	0.12076	0.34718	291
OVAT	NEIL1	Waist [cm]	-0.1439	0.12175	0.35003	117
SAT	MECP2	HOMA-IR	-0.09098	0.12346	0.32917	288
OVAT	DNMT3B	FGF21 [pg/ml]	-0.08131	0.12354	0.42515	360
SAT	TDG	Mean OVAT adipocyte size [µm]	0.1779	0.1242	0.40132	76
SAT	DNMT3A	ssCRP [mg/l]	0.05371	0.12456	0.4733	819
SAT	NSUN4	Adiponectin [µg/ml]	0.1729	0.125	0.23958	80
OVAT	UHRF1	WHtR	-0.1426	0.12513	0.56113	117
SAT	TET3	HOMA-IR	-0.09038	0.12596	0.49609	288
OVAT	MBD3	Max SAT adipocyte size [µm]	0.1776	0.12752	0.48882	75
OVAT	TET1	Cholesterol [mmol/l]	0.06293	0.1278	0.29336	587
OVAT	NSUN7	Cholesterol [mmol/l]	0.06291	0.12788	0.75094	587
SAT	NSUN1	ssCRP [mg/l]	-0.05312	0.12878	0.44802	819
SAT	MECP2	BMI [kg/m2]	0.05248	0.12881	0.32917	839
OVAT	DNMT3B	Mean OVAT adipocyte size [µm]	0.1755	0.12939	0.42515	76
SAT	MBD4	WHtR	-0.141	0.12956	0.34587	117
SAT	ALYREF	Triglycerides [mmol/l]	0.0626	0.12979	0.74632	587
SAT	UHRF1	Mean SAT adipocyte size [µm]	-0.1753	0.12993	0.64791	76
OVAT	NSUN7	Adiponectin [µg/ml]	0.1705	0.1306	0.75094	80
OVAT	UNG	Body fat [%]	-0.08853	0.13123	0.45476	292
OVAT	UNG	Max SAT adipocyte size [µm]	-0.1758	0.13141	0.45476	75
SAT	NSUN2	BMI [kg/m2]	0.05204	0.13207	0.69431	839
OVAT	DNMT2	Cholesterol [mmol/l]	0.06219	0.13236	0.46092	587
OVAT	NSUN2	ssCRP [mg/l]	-0.0526	0.13255	0.47104	819
SAT	NSUN2	Body weight [kg]	0.05187	0.13332	0.69431	839
OVAT	SMUG1	Adiponectin [µg/ml]	-0.1689	0.13432	0.33267	80
SAT	MBD2	HbA1c [%]	-0.07069	0.13432	0.38617	450
OVAT	ALYREF	HDL cholesterol [mmol/l]	-0.0635	0.1348	0.62008	556
SAT	MBD4	Height [m]	0.0516	0.13534	0.34587	839
OVAT	MBD2	Mean SAT adipocyte size [µm]	-0.1729	0.13534	0.53977	76
OVAT	TET2	ssCRP [mg/l]	-0.05218	0.1357	0.39014	819
OVAT	MBD4	Max OVAT adipocyte size [µm]	-0.1729	0.13792	0.42636	75
OVAT	MECP2	Waist [cm]	-0.1374	0.1397	0.40165	117
OVAT	DNMT2	LDL cholesterol [mmol/l]	0.06572	0.14028	0.46092	505
OVAT	TET1	HOMA-IR	-0.08711	0.1403	0.29336	288
OVAT	DNMT1	HOMA-IR	-0.08705	0.14059	0.51889	288
SAT	TDG	FGF21 [pg/ml]	0.07774	0.14092	0.40132	360
OVAT	DNMT3A	Leptin [ng/ml]	0.0786	0.1411	0.40566	352
OVAT	NSUN4	Body weight [kg]	0.05076	0.14179	0.65222	839
OVAT	YBX1	WHtR	0.1365	0.14211	0.81711	117
SAT	TET3	WHtR	0.1365	0.14236	0.49609	117
SAT	DNMT1	WHtR	0.1363	0.1429	0.54779	117
OVAT	MBD4	Triglycerides [mmol/l]	-0.06054	0.14291	0.42636	587
SAT	TDG	Cholesterol [mmol/l]	0.06053	0.143	0.40132	587
OVAT	NSUN2	FPG [mmol/l]	-0.0531	0.14336	0.47104	761
OVAT	NEIL1	Cholesterol [mmol/l]	-0.06045	0.14355	0.36211	587
SAT	UHRF1	FPG [mmol/l]	0.05307	0.14359	0.64791	761
OVAT	SMUG1	Body weight [kg]	0.05053	0.14366	0.33267	839
OVAT	ZBTB4	HDL cholesterol [mmol/l]	0.06204	0.14404	0.62475	556
SAT	ZBTB4	LDL cholesterol [mmol/l]	0.06502	0.14457	0.5542	505
SAT	NTHL1	Adiponectin [µg/ml]	-0.1644	0.14511	0.66749	80
SAT	DNMT3A	FPI [pmol/l]	-0.08552	0.1456	0.4733	291
OVAT	ZBTB33	Waist [cm]	0.1353	0.14567	0.6139	117
SAT	SMUG1	Mean SAT adipocyte size [µm]	-0.1682	0.14629	0.37386	76
OVAT	UHRF1	ssCRP [mg/l]	0.05071	0.14707	0.56113	819
OVAT	MBD4	Leptin [ng/ml]	-0.07719	0.14838	0.42636	352
OVAT	SMUG1	HOMA-IR	0.08535	0.14851	0.33267	288
SAT	TET3	Waist [cm]	0.1336	0.15098	0.49609	117
OVAT	ZBTB33	Resistin [ng/ml]	-0.06993	0.15253	0.6139	420
SAT	TDG	HDL cholesterol [mmol/l]	-0.06009	0.15704	0.40132	556
SAT	NEIL1	Waist [cm]	-0.1316	0.15718	0.40169	117
SAT	ZBTB33	HbA1c [%]	-0.06669	0.15785	0.45381	450
OVAT	SMUG1	Mean SAT adipocyte size [µm]	-0.1631	0.1591	0.33267	76
OVAT	ZBTB33	Triglycerides [mmol/l]	-0.05805	0.16015	0.6139	587
OVAT	TET2	FPI [pmol/l]	-0.08232	0.16132	0.4113	291
SAT	DNMT2	Waist [cm]	-0.1302	0.16163	0.4955	117
SAT	MBD1	Max OVAT adipocyte size [µm]	0.1631	0.16211	0.68878	75
OVAT	MBD2	Resistin [ng/ml]	-0.06834	0.16213	0.53977	420
SAT	DNMT3B	Adiponectin [µg/ml]	0.1575	0.16281	0.38	80
OVAT	DNMT3A	Cholesterol [mmol/l]	0.05764	0.16308	0.41675	587
SAT	DNMT3B	HbA1c [%]	0.06581	0.16344	0.38	450
SAT	UHRF1	Body weight [kg]	-0.048	0.16481	0.64791	839
OVAT	MBD3	Adiponectin [µg/ml]	-0.1567	0.16504	0.54228	80
SAT	DNMT3B	Mean OVAT adipocyte size [µm]	-0.1608	0.16522	0.38	76
SAT	MBD1	Max SAT adipocyte size [µm]	0.1615	0.16631	0.68878	75
OVAT	MBD4	HDL cholesterol [mmol/l]	-0.05871	0.16684	0.42636	556
OVAT	NTHL1	Leptin [ng/ml]	-0.07377	0.16729	0.91129	352
SAT	UHRF1	Triglycerides [mmol/l]	0.05684	0.16902	0.64791	587
OVAT	DNMT1	Cholesterol [mmol/l]	-0.05677	0.16959	0.51889	587
SAT	UHRF2	Cholesterol [mmol/l]	0.0566	0.17085	0.49119	587
OVAT	NEIL1	Max OVAT adipocyte size [µm]	0.1591	0.17263	0.36211	75
OVAT	MBD2	Waist [cm]	0.1269	0.17267	0.53977	117
OVAT	ZBTB4	Height [m]	0.04707	0.17319	0.62475	839
OVAT	UNG	Adiponectin [µg/ml]	-0.1537	0.17348	0.45476	80
OVAT	TET3	LDL cholesterol [mmol/l]	0.06041	0.1753	0.31014	505
OVAT	UHRF1	Max OVAT adipocyte size [µm]	0.1577	0.17656	0.56113	75
OVAT	UNG	Max OVAT adipocyte size [µm]	-0.1572	0.17802	0.45476	75
OVAT	UNG	LDL cholesterol [mmol/l]	-0.05998	0.17839	0.45476	505
SAT	NSUN1	FPI [pmol/l]	-0.07905	0.17872	0.44802	291
OVAT	TET2	HOMA-IR	-0.07944	0.17883	0.4113	288
SAT	TET2	Triglycerides [mmol/l]	0.05556	0.17885	0.50571	587
SAT	NTHL1	FPG [mmol/l]	-0.04877	0.17892	0.68585	761
SAT	NSUN2	Resistin [ng/ml]	-0.06559	0.1797	0.69431	420
SAT	DNMT3A	HOMA-IR	-0.07925	0.17985	0.4733	288
SAT	MBD4	Max OVAT adipocyte size [µm]	0.1563	0.18058	0.41427	75
OVAT	TET1	Max OVAT adipocyte size [µm]	0.1563	0.18066	0.34627	75
SAT	MBD3	Waist [cm]	0.1241	0.18245	0.38458	117
SAT	NSUN5	HOMA-IR	0.07856	0.18368	0.61	288
SAT	MBD3	Triglycerides [mmol/l]	0.05492	0.18393	0.38458	587
SAT	DNMT3B	Leptin [ng/ml]	-0.07094	0.18423	0.38521	352
SAT	TET2	Max OVAT adipocyte size [µm]	0.1549	0.18447	0.50571	75
SAT	ZBTB33	FPG [mmol/l]	-0.04816	0.18449	0.47147	761
OVAT	NEIL1	Resistin [ng/ml]	0.06486	0.18461	0.36211	420
SAT	DNMT3A	LDL cholesterol [mmol/l]	-0.05905	0.18521	0.4733	505
OVAT	MBD2	Triglycerides [mmol/l]	-0.05445	0.18775	0.53977	587
SAT	TET2	HDL cholesterol [mmol/l]	-0.05585	0.18851	0.50571	556
SAT	TET1	ssCRP [mg/l]	-0.04599	0.18853	0.48179	819
SAT	DNMT2	ssCRP [mg/l]	-0.04599	0.18855	0.4955	819
OVAT	NEIL1	Body weight [kg]	-0.0454	0.18893	0.36211	839
SAT	NSUN5	Mean OVAT adipocyte size [µm]	-0.1523	0.18903	0.61	76
OVAT	NTHL1	Max SAT adipocyte size [µm]	-0.1532	0.18942	0.91129	75
OVAT	ZBTB4	ssCRP [mg/l]	-0.04583	0.19014	0.62475	819
OVAT	TET3	Waist [cm]	-0.1217	0.19126	0.31422	117
OVAT	ALYREF	Waist [cm]	-0.1215	0.1918	0.63381	117
SAT	MECP2	Cholesterol [mmol/l]	0.05392	0.19206	0.44174	587
OVAT	ALYREF	Max SAT adipocyte size [µm]	0.152	0.1929	0.63381	75
OVAT	NSUN6	Leptin [ng/ml]	-0.06951	0.19321	0.58188	352
SAT	DNMT2	WHtR	-0.121	0.19389	0.4955	117
OVAT	UHRF1	Waist [cm]	-0.1206	0.19518	0.56113	117
OVAT	DNMT1	Max OVAT adipocyte size [µm]	0.151	0.19581	0.51889	75
OVAT	MECP2	Max SAT adipocyte size [µm]	0.151	0.19595	0.42784	75
OVAT	UHRF2	Max SAT adipocyte size [µm]	-0.1509	0.19612	0.7301	75
OVAT	UNG	Mean SAT adipocyte size [µm]	-0.1494	0.19772	0.45476	76
SAT	TET2	Waist [cm]	-0.1199	0.19789	0.50571	117
SAT	MBD2	Cholesterol [mmol/l]	0.05281	0.20138	0.49477	587
SAT	TDG	Max OVAT adipocyte size [µm]	0.1492	0.20145	0.46334	75
SAT	UHRF2	Body weight [kg]	0.04409	0.20206	0.51637	839
OVAT	NSUN6	Cholesterol [mmol/l]	0.05269	0.20239	0.58188	587
OVAT	MECP2	Mean SAT adipocyte size [µm]	0.1478	0.2027	0.42784	76
OVAT	DNMT3A	Waist [cm]	-0.1186	0.2027	0.46621	117
OVAT	DNMT1	Mean SAT adipocyte size [µm]	0.1477	0.20304	0.51889	76
OVAT	MECP2	Mean OVAT adipocyte size [µm]	0.1472	0.20462	0.42784	76
SAT	MBD1	Height [m]	0.04375	0.2055	0.68878	839
OVAT	NSUN5	Mean SAT adipocyte size [µm]	-0.1468	0.20563	0.97217	76
SAT	DNMT1	Resistin [ng/ml]	0.06155	0.20808	0.68371	420
SAT	NEIL1	FGF21 [pg/ml]	-0.06643	0.20853	0.47961	360
OVAT	TET2	FPG [mmol/l]	-0.04538	0.21115	0.43686	761
SAT	YBX1	WHtR	0.1163	0.21168	0.3828	117
SAT	UNG	Body fat [%]	0.07324	0.21212	0.77496	292
SAT	NSUN1	BMI [kg/m2]	-0.04307	0.21264	0.44802	839
SAT	TET1	Leptin [ng/ml]	-0.06643	0.21375	0.49162	352
SAT	NSUN1	Leptin [ng/ml]	-0.06641	0.21391	0.44802	352
SAT	YBX1	Waist [cm]	0.1151	0.21636	0.3828	117
OVAT	MBD3	ssCRP [mg/l]	0.04306	0.21832	0.62768	819
OVAT	NSUN3	Leptin [ng/ml]	-0.06574	0.21857	0.93579	352
SAT	ZBTB33	Resistin [ng/ml]	-0.06012	0.21886	0.50338	420
SAT	NSUN1	HOMA-IR	-0.07263	0.21913	0.44802	288
SAT	ZBTB4	Mean SAT adipocyte size [µm]	0.1425	0.21957	0.72145	76
OVAT	MBD1	FPG [mmol/l]	0.04455	0.21959	0.93743	761
SAT	MBD2	Resistin [ng/ml]	-0.05989	0.22067	0.49477	420
SAT	NSUN3	Body fat [%]	-0.07186	0.22085	0.68931	292
SAT	NSUN1	Max SAT adipocyte size [µm]	-0.143	0.22106	0.44802	75
OVAT	MBD1	Height [m]	-0.04224	0.22157	0.93743	839
SAT	UNG	Waist [cm]	-0.1136	0.22273	0.77496	117
SAT	SMUG1	Adiponectin [µg/ml]	-0.1378	0.2228	0.51245	80
SAT	DNMT3A	Body fat [%]	-0.07141	0.22377	0.51467	292
OVAT	NSUN1	Waist [cm]	-0.1124	0.2278	0.8229	117
SAT	NSUN3	FPI [pmol/l]	-0.07089	0.22798	0.68931	291
OVAT	ZBTB33	Max SAT adipocyte size [µm]	-0.14	0.23087	0.64274	75
OVAT	DNMT1	Body weight [kg]	-0.04137	0.23129	0.53196	839
OVAT	ZBTB4	Max OVAT adipocyte size [µm]	0.1394	0.23297	0.66979	75
OVAT	UHRF2	Mean OVAT adipocyte size [µm]	-0.1384	0.23328	0.7301	76
OVAT	DNMT3B	FPG [mmol/l]	0.04324	0.2335	0.6544	761
SAT	MBD1	Waist [cm]	-0.1108	0.23431	0.68878	117
SAT	NSUN5	FPI [pmol/l]	0.06993	0.23436	0.61	291
SAT	NSUN5	Mean SAT adipocyte size [µm]	-0.1378	0.23505	0.61	76
OVAT	SMUG1	ssCRP [mg/l]	0.04152	0.23522	0.43527	819
OVAT	NEIL1	HbA1c [%]	-0.05607	0.23524	0.41619	450
SAT	MBD4	FPI [pmol/l]	0.06945	0.23756	0.41427	291
OVAT	NTHL1	Mean SAT adipocyte size [µm]	-0.1366	0.23934	0.91129	76
OVAT	ZBTB33	Adiponectin [µg/ml]	-0.133	0.23939	0.64274	80
SAT	MBD1	WHtR	-0.1096	0.23958	0.68878	117
OVAT	ALYREF	HOMA-IR	0.06948	0.23985	0.68958	288
SAT	MBD4	Adiponectin [µg/ml]	-0.1329	0.23993	0.41427	80
SAT	MBD2	Body fat [%]	-0.06895	0.2402	0.49477	292
SAT	TDG	Adiponectin [µg/ml]	0.1327	0.24047	0.50281	80
OVAT	MBD4	HbA1c [%]	0.05538	0.24101	0.55432	450
OVAT	TET2	Adiponectin [µg/ml]	0.1324	0.24186	0.43686	80
OVAT	NSUN7	Height [m]	-0.04043	0.24205	0.80306	839
OVAT	MECP2	HbA1c [%]	-0.05513	0.24315	0.46604	450
SAT	MBD4	HOMA-IR	0.06894	0.24353	0.41427	288
SAT	NSUN1	Body fat [%]	0.06839	0.24401	0.44802	292
OVAT	SMUG1	Cholesterol [mmol/l]	-0.04796	0.24602	0.43527	587
SAT	NSUN2	HOMA-IR	-0.06854	0.24627	0.69431	288
SAT	TET1	Waist [cm]	-0.108	0.24656	0.51554	117
OVAT	TET2	Body weight [kg]	-0.04002	0.24692	0.43686	839
SAT	DNMT3B	Body fat [%]	-0.0676	0.24952	0.47825	292
SAT	NSUN5	LDL cholesterol [mmol/l]	-0.05131	0.24972	0.61	505
SAT	UHRF2	HDL cholesterol [mmol/l]	-0.04886	0.25003	0.55513	556
OVAT	NSUN3	Cholesterol [mmol/l]	0.04739	0.25169	0.93579	587
SAT	MBD4	Waist [cm]	-0.1067	0.25216	0.41427	117
SAT	NSUN1	Adiponectin [µg/ml]	-0.1292	0.25323	0.44802	80
OVAT	ZBTB33	Mean OVAT adipocyte size [µm]	-0.1326	0.2534	0.64274	76
SAT	ALYREF	HDL cholesterol [mmol/l]	-0.0485	0.25355	0.96453	556
SAT	MECP2	Mean SAT adipocyte size [µm]	-0.1323	0.25467	0.52494	76
OVAT	DNMT3B	WHtR	-0.1058	0.25607	0.6544	117
OVAT	NSUN7	Body weight [kg]	-0.0392	0.25667	0.80306	839
OVAT	NTHL1	HbA1c [%]	-0.05354	0.25706	0.91129	450
SAT	TET3	ssCRP [mg/l]	0.03959	0.25777	0.64912	819
SAT	DNMT3A	Max SAT adipocyte size [µm]	-0.1321	0.2584	0.5403	75
SAT	NSUN2	Height [m]	0.03894	0.25983	0.69431	839
OVAT	YBX1	Height [m]	-0.03884	0.26114	0.9022	839
OVAT	UHRF2	Cholesterol [mmol/l]	0.04641	0.26157	0.7301	587
OVAT	DNMT2	HbA1c [%]	-0.05277	0.264	0.68676	450
SAT	NSUN5	WHtR	0.1038	0.26522	0.61	117
SAT	NEIL1	WHtR	-0.1038	0.26527	0.49634	117
SAT	UNG	BMI [kg/m2]	-0.03833	0.26743	0.77496	839
OVAT	NSUN1	HbA1c [%]	-0.05231	0.26815	0.8229	450
OVAT	DNMT2	Adiponectin [µg/ml]	-0.1251	0.26873	0.68676	80
SAT	UHRF1	ssCRP [mg/l]	-0.03861	0.26969	0.87336	819
OVAT	TET2	FGF21 [pg/ml]	-0.05823	0.27034	0.44413	360
OVAT	NSUN1	Resistin [ng/ml]	0.05385	0.27087	0.8229	420
SAT	UNG	WHtR	-0.1026	0.27096	0.77496	117
SAT	NSUN2	Triglycerides [mmol/l]	0.0455	0.27104	0.69431	587
SAT	SMUG1	Max OVAT adipocyte size [µm]	-0.1284	0.27224	0.55611	75
OVAT	MBD2	HbA1c [%]	0.05183	0.2726	0.69665	450
OVAT	NTHL1	FGF21 [pg/ml]	0.05784	0.2736	0.91129	360
SAT	MECP2	Mean OVAT adipocyte size [µm]	-0.1271	0.27388	0.52494	76
SAT	DNMT3B	Max OVAT adipocyte size [µm]	-0.1276	0.2752	0.48689	75
OVAT	NSUN2	HDL cholesterol [mmol/l]	0.04623	0.27646	0.66679	556
SAT	NEIL1	Resistin [ng/ml]	0.0532	0.27671	0.49634	420
OVAT	DNMT3A	BMI [kg/m2]	-0.03754	0.27738	0.486	839
OVAT	NSUN5	Resistin [ng/ml]	0.05312	0.27738	0.97217	420
OVAT	DNMT3A	Triglycerides [mmol/l]	0.04487	0.27774	0.486	587
SAT	MBD2	Max SAT adipocyte size [µm]	0.1269	0.27813	0.49477	75
OVAT	NSUN6	Mean SAT adipocyte size [µm]	-0.1259	0.27842	0.58892	76
SAT	DNMT1	Triglycerides [mmol/l]	0.04472	0.27935	0.80314	587
OVAT	ZBTB33	Body fat [%]	0.0635	0.27945	0.64274	292
SAT	MBD2	ssCRP [mg/l]	-0.03782	0.27965	0.49477	819
SAT	NEIL1	Mean OVAT adipocyte size [µm]	-0.1254	0.28054	0.49634	76
OVAT	UHRF2	WHtR	0.1004	0.28151	0.7301	117
SAT	TET2	FPG [mmol/l]	0.03908	0.28164	0.53558	761
OVAT	MBD1	Adiponectin [µg/ml]	0.1215	0.28304	0.93743	80
OVAT	DNMT3A	Body weight [kg]	-0.03709	0.28323	0.486	839
OVAT	NSUN6	FPG [mmol/l]	-0.03885	0.28439	0.58892	761
SAT	NTHL1	Height [m]	-0.03693	0.28533	0.87115	839
OVAT	NSUN1	Body weight [kg]	0.03686	0.28623	0.8229	839
OVAT	NSUN2	HbA1c [%]	-0.05034	0.28663	0.66679	450
SAT	NSUN7	HDL cholesterol [mmol/l]	-0.04522	0.28714	0.71937	556
SAT	NSUN2	Leptin [ng/ml]	0.05686	0.28738	0.69431	352
SAT	ALYREF	HOMA-IR	0.06283	0.28797	0.96453	288
SAT	NSUN1	FGF21 [pg/ml]	-0.05601	0.28908	0.47492	360
SAT	NSUN3	Triglycerides [mmol/l]	0.04377	0.28975	0.68931	587
SAT	SMUG1	Height [m]	-0.03656	0.29014	0.55611	839
SAT	TET2	BMI [kg/m2]	-0.03651	0.29088	0.53558	839
SAT	TET3	Resistin [ng/ml]	-0.05162	0.29122	0.64912	420
SAT	NSUN3	FGF21 [pg/ml]	0.05572	0.29153	0.68931	360
OVAT	UNG	Waist [cm]	0.09809	0.29275	0.61211	117
OVAT	MECP2	Body weight [kg]	0.03629	0.29378	0.51976	839
SAT	ZBTB33	Cholesterol [mmol/l]	0.04337	0.29422	0.61518	587
SAT	ZBTB4	Body fat [%]	-0.06157	0.29438	0.79942	292
OVAT	NSUN7	Max SAT adipocyte size [µm]	-0.1221	0.29679	0.80306	75
SAT	DNMT3A	Triglycerides [mmol/l]	0.04305	0.29773	0.57066	587
SAT	TET2	Cholesterol [mmol/l]	0.04298	0.29859	0.53558	587
OVAT	DNMT2	Height [m]	0.03592	0.29874	0.6871	839
OVAT	SMUG1	FPI [pmol/l]	0.06106	0.29925	0.48136	291
OVAT	NSUN4	HbA1c [%]	0.04894	0.30022	0.86476	450
SAT	TET2	HOMA-IR	-0.06094	0.30272	0.53558	288
SAT	NTHL1	LDL cholesterol [mmol/l]	-0.04592	0.30301	0.87115	505
SAT	MBD2	Height [m]	0.03558	0.30325	0.4982	839
SAT	MBD1	ssCRP [mg/l]	0.0359	0.30486	0.77908	819
SAT	TET3	Height [m]	-0.03545	0.30512	0.64912	839
OVAT	DNMT3A	LDL cholesterol [mmol/l]	0.04569	0.30548	0.486	505
SAT	NSUN6	Mean SAT adipocyte size [µm]	0.1185	0.30797	0.98327	76
OVAT	TDG	Mean OVAT adipocyte size [µm]	0.1179	0.31046	0.99516	76
OVAT	DNMT3B	HOMA-IR	-0.05982	0.31172	0.68462	288
SAT	YBX1	Leptin [ng/ml]	-0.05401	0.31225	0.51298	352
SAT	NSUN7	Max OVAT adipocyte size [µm]	0.1181	0.31277	0.71937	75
OVAT	NSUN5	Height [m]	-0.03489	0.31284	0.97217	839
OVAT	NTHL1	Body fat [%]	0.05918	0.31356	0.91129	292
SAT	NEIL1	Max SAT adipocyte size [µm]	-0.1178	0.31401	0.51588	75
OVAT	YBX1	Body fat [%]	0.05895	0.31541	0.9022	292
OVAT	ZBTB4	FGF21 [pg/ml]	-0.05295	0.31628	0.7278	360
OVAT	TET2	LDL cholesterol [mmol/l]	0.04467	0.31636	0.48509	505
OVAT	ZBTB4	LDL cholesterol [mmol/l]	-0.04467	0.31644	0.7278	505
SAT	TET3	FGF21 [pg/ml]	-0.05291	0.31658	0.64912	360
SAT	TDG	Leptin [ng/ml]	0.05352	0.31672	0.56973	352
OVAT	NSUN2	WHtR	-0.09336	0.31676	0.66679	117
OVAT	DNMT3A	HDL cholesterol [mmol/l]	0.04252	0.31695	0.486	556
SAT	NSUN2	FPI [pmol/l]	-0.05875	0.3179	0.69431	291
OVAT	NSUN2	Height [m]	0.03445	0.3189	0.66679	839
OVAT	TDG	Max SAT adipocyte size [µm]	0.1164	0.32017	0.99516	75
SAT	TDG	Max SAT adipocyte size [µm]	0.1159	0.32202	0.56973	75
SAT	NSUN3	HOMA-IR	-0.05848	0.32271	0.68931	288
OVAT	UHRF2	Waist [cm]	0.09217	0.32296	0.7301	117
SAT	NSUN3	Cholesterol [mmol/l]	0.04086	0.32304	0.68931	587
SAT	UNG	Resistin [ng/ml]	-0.04832	0.32325	0.77496	420
OVAT	SMUG1	Max SAT adipocyte size [µm]	-0.1156	0.3234	0.48136	75
OVAT	NTHL1	Max OVAT adipocyte size [µm]	-0.1154	0.32399	0.91129	75
SAT	NSUN1	Resistin [ng/ml]	-0.04809	0.32551	0.49912	420
OVAT	ZBTB33	Mean SAT adipocyte size [µm]	-0.114	0.32671	0.68312	76
SAT	DNMT3B	LDL cholesterol [mmol/l]	-0.04373	0.32675	0.5368	505
SAT	ZBTB33	WHtR	-0.09144	0.32683	0.62642	117
OVAT	UHRF2	FGF21 [pg/ml]	-0.05174	0.32748	0.7301	360
OVAT	NSUN7	Body fat [%]	-0.05728	0.3294	0.80306	292
OVAT	TDG	Body fat [%]	-0.05725	0.32961	0.99516	292
SAT	NSUN3	Body weight [kg]	-0.03369	0.32967	0.68931	839
SAT	DNMT2	HDL cholesterol [mmol/l]	0.04138	0.33005	0.75912	556
SAT	UHRF2	Mean OVAT adipocyte size [µm]	0.1127	0.33253	0.55513	76
OVAT	NSUN6	FPI [pmol/l]	-0.05684	0.33395	0.58892	291
OVAT	SMUG1	Body fat [%]	0.05663	0.33486	0.48136	292
OVAT	NSUN3	HDL cholesterol [mmol/l]	0.04087	0.33609	0.93579	556
OVAT	NSUN6	Height [m]	-0.03322	0.33646	0.58892	839
SAT	UNG	HbA1c [%]	-0.04537	0.33694	0.77496	450
OVAT	UHRF1	Adiponectin [µg/ml]	-0.1087	0.33715	0.74689	80
OVAT	DNMT3B	Adiponectin [µg/ml]	0.1086	0.33757	0.68462	80
OVAT	UHRF1	Leptin [ng/ml]	0.05123	0.33784	0.74689	352
SAT	TET3	Body fat [%]	-0.05619	0.33867	0.64912	292
OVAT	NSUN5	Cholesterol [mmol/l]	-0.0395	0.33944	0.97217	587
SAT	NSUN5	Resistin [ng/ml]	0.04662	0.34054	0.63943	420
OVAT	NSUN5	LDL cholesterol [mmol/l]	-0.04241	0.34158	0.97217	505
SAT	NSUN4	FGF21 [pg/ml]	0.04999	0.34408	0.60876	360
SAT	MBD4	Max SAT adipocyte size [µm]	0.1107	0.34451	0.48858	75
SAT	NSUN6	ssCRP [mg/l]	-0.03301	0.34538	0.98327	819
SAT	NSUN6	BMI [kg/m2]	-0.03245	0.34791	0.98327	839
SAT	NSUN2	Mean OVAT adipocyte size [µm]	0.1089	0.34908	0.69431	76
OVAT	MBD3	HDL cholesterol [mmol/l]	-0.03977	0.34924	0.75956	556
OVAT	DNMT1	HbA1c [%]	-0.04415	0.35004	0.73191	450
OVAT	MBD3	Mean OVAT adipocyte size [µm]	0.1086	0.3503	0.75956	76
SAT	NSUN5	Body fat [%]	0.05478	0.35094	0.63943	292
OVAT	NSUN2	Mean SAT adipocyte size [µm]	-0.1084	0.35115	0.67303	76
SAT	MBD4	Body weight [kg]	0.03211	0.35295	0.48858	839
SAT	UHRF2	FGF21 [pg/ml]	0.04902	0.3535	0.55513	360
OVAT	MECP2	Leptin [ng/ml]	-0.04954	0.35404	0.58163	352
OVAT	TET2	HbA1c [%]	-0.04375	0.35452	0.50962	450
SAT	UHRF2	ssCRP [mg/l]	-0.03237	0.35491	0.55513	819
OVAT	NSUN4	LDL cholesterol [mmol/l]	0.04123	0.35516	0.86476	505
SAT	TET2	Body weight [kg]	-0.03196	0.35519	0.54878	839
OVAT	NSUN3	Mean OVAT adipocyte size [µm]	-0.1074	0.35576	0.93579	76
OVAT	NSUN7	HDL cholesterol [mmol/l]	-0.03919	0.35633	0.80306	556
OVAT	NTHL1	Cholesterol [mmol/l]	-0.03812	0.35659	0.91129	587
SAT	TET1	FPG [mmol/l]	-0.03327	0.35937	0.59243	761
SAT	DNMT1	Max SAT adipocyte size [µm]	-0.1072	0.35989	0.83855	75
OVAT	NSUN1	Leptin [ng/ml]	-0.04882	0.3611	0.86426	352
SAT	MBD4	LDL cholesterol [mmol/l]	-0.04072	0.36112	0.48858	505
SAT	NSUN5	Adiponectin [µg/ml]	-0.1034	0.36142	0.63943	80
OVAT	NSUN6	Waist [cm]	-0.08512	0.36151	0.58892	117
OVAT	NSUN5	Body fat [%]	0.05359	0.36153	0.97217	292
SAT	MBD1	FPG [mmol/l]	0.03304	0.36268	0.83416	761
SAT	NEIL1	Max OVAT adipocyte size [µm]	-0.1066	0.36283	0.54777	75
OVAT	DNMT3B	LDL cholesterol [mmol/l]	-0.04057	0.36297	0.68462	505
SAT	TET1	Max OVAT adipocyte size [µm]	-0.1063	0.36412	0.59243	75
OVAT	UHRF1	Body fat [%]	-0.0533	0.36413	0.74689	292
SAT	TET1	Mean SAT adipocyte size [µm]	-0.1053	0.36519	0.59243	76
OVAT	MBD4	Adiponectin [µg/ml]	0.1023	0.36647	0.67588	80
SAT	TET2	HbA1c [%]	0.04252	0.3682	0.54878	450
SAT	MBD3	ssCRP [mg/l]	0.03143	0.36903	0.60764	819
OVAT	UHRF2	Triglycerides [mmol/l]	-0.03676	0.37395	0.7301	587
SAT	SMUG1	Waist [cm]	0.08282	0.37468	0.6535	117
SAT	DNMT2	Height [m]	-0.03049	0.37769	0.78972	839
SAT	NSUN6	Max SAT adipocyte size [µm]	0.1031	0.37891	0.98327	75
OVAT	MBD4	Height [m]	-0.03038	0.37955	0.67588	839
SAT	NEIL1	ssCRP [mg/l]	0.03065	0.38105	0.54777	819
OVAT	NSUN4	HDL cholesterol [mmol/l]	-0.0372	0.38133	0.86476	556
SAT	TET2	Mean OVAT adipocyte size [µm]	0.1018	0.38176	0.54878	76
OVAT	YBX1	Max OVAT adipocyte size [µm]	-0.1023	0.38242	0.9022	75
SAT	YBX1	LDL cholesterol [mmol/l]	0.03875	0.38482	0.56267	505
OVAT	YBX1	Cholesterol [mmol/l]	-0.03593	0.38491	0.9022	587
SAT	UHRF2	Mean SAT adipocyte size [µm]	0.1008	0.3862	0.55513	76
OVAT	DNMT3B	Max OVAT adipocyte size [µm]	0.1013	0.38696	0.68462	75
SAT	MBD3	Body fat [%]	0.05066	0.38839	0.60764	292
SAT	MBD3	Adiponectin [µg/ml]	-0.09772	0.3885	0.60764	80
SAT	MBD2	FPI [pmol/l]	0.05068	0.38907	0.59658	291
OVAT	NSUN3	WHtR	0.07997	0.39137	0.93579	117
SAT	YBX1	Adiponectin [µg/ml]	0.09712	0.39142	0.56267	80
OVAT	SMUG1	Triglycerides [mmol/l]	0.03543	0.39154	0.52973	587
OVAT	UHRF1	Triglycerides [mmol/l]	-0.03527	0.39365	0.74689	587
SAT	UHRF1	BMI [kg/m2]	-0.02938	0.39542	0.87336	839
OVAT	ALYREF	HbA1c [%]	0.04002	0.39699	0.7086	450
OVAT	ZBTB33	HbA1c [%]	-0.03999	0.39734	0.76157	450
SAT	NSUN2	Adiponectin [µg/ml]	0.0959	0.39742	0.69431	80
OVAT	NSUN2	FPI [pmol/l]	-0.0497	0.39827	0.70463	291
OVAT	ALYREF	ssCRP [mg/l]	0.02948	0.39943	0.7086	819
OVAT	NSUN6	Max SAT adipocyte size [µm]	-0.09848	0.40058	0.58892	75
OVAT	NSUN6	HOMA-IR	-0.04946	0.403	0.58892	288
OVAT	UHRF2	Mean SAT adipocyte size [µm]	-0.09704	0.40432	0.7301	76
OVAT	YBX1	FPG [mmol/l]	-0.03026	0.4046	0.9022	761
SAT	UHRF2	HOMA-IR	-0.04921	0.40543	0.55513	288
SAT	NSUN5	FGF21 [pg/ml]	0.04396	0.4055	0.64077	360
OVAT	MBD4	Mean OVAT adipocyte size [µm]	-0.09664	0.40626	0.67588	76
OVAT	ALYREF	WHtR	-0.07743	0.40666	0.7086	117
SAT	MBD3	Mean SAT adipocyte size [µm]	-0.09643	0.40732	0.60764	76
SAT	DNMT1	Max OVAT adipocyte size [µm]	-0.09676	0.40889	0.83855	75
SAT	MECP2	HDL cholesterol [mmol/l]	-0.03507	0.40917	0.6428	556
SAT	UHRF2	FPG [mmol/l]	-0.02996	0.40921	0.55513	761
SAT	NSUN1	WHtR	0.07696	0.40949	0.58865	117
SAT	UHRF2	FPI [pmol/l]	-0.04844	0.41032	0.55513	291
SAT	TET1	Mean OVAT adipocyte size [µm]	-0.09581	0.41034	0.59243	76
OVAT	MBD4	Waist [cm]	0.07665	0.41141	0.67588	117
SAT	UNG	Body weight [kg]	-0.02839	0.41143	0.81494	839
SAT	TET1	Adiponectin [µg/ml]	0.09296	0.41213	0.59243	80
SAT	NSUN2	Mean SAT adipocyte size [µm]	0.09532	0.41275	0.69431	76
SAT	MECP2	Waist [cm]	0.07641	0.4129	0.6428	117
OVAT	DNMT3A	Body fat [%]	-0.04808	0.41304	0.59374	292
OVAT	NSUN7	BMI [kg/m2]	-0.02829	0.41319	0.80306	839
SAT	DNMT3B	Height [m]	-0.02826	0.41358	0.63416	839
OVAT	NSUN3	HOMA-IR	-0.04824	0.4147	0.93579	288
OVAT	ALYREF	FPI [pmol/l]	0.04795	0.41508	0.7086	291
OVAT	DNMT2	Max SAT adipocyte size [µm]	-0.09544	0.41537	0.77134	75
SAT	DNMT1	Height [m]	-0.02809	0.4164	0.83855	839
SAT	ZBTB4	Mean OVAT adipocyte size [µm]	0.09432	0.41769	0.79942	76
SAT	NSUN5	BMI [kg/m2]	0.028	0.41789	0.64077	839
OVAT	NSUN6	LDL cholesterol [mmol/l]	0.03595	0.42018	0.58892	505
SAT	SMUG1	HOMA-IR	0.04757	0.42131	0.6535	288
OVAT	NSUN7	ssCRP [mg/l]	-0.0281	0.42193	0.80306	819
OVAT	UHRF1	Resistin [ng/ml]	0.03927	0.42215	0.74689	420
OVAT	ALYREF	FGF21 [pg/ml]	0.04239	0.42248	0.7086	360
SAT	NSUN2	WHtR	-0.07483	0.42262	0.69431	117
OVAT	TET1	Height [m]	0.02771	0.42277	0.74799	839
OVAT	DNMT1	Leptin [ng/ml]	-0.04277	0.4237	0.75478	352
OVAT	NEIL1	Body fat [%]	0.04699	0.42377	0.6962	292
SAT	NSUN7	Resistin [ng/ml]	0.03902	0.42508	0.8888	420
SAT	SMUG1	WHtR	0.07426	0.4262	0.6535	117
SAT	MBD3	FGF21 [pg/ml]	0.04203	0.42646	0.60764	360
OVAT	DNMT1	BMI [kg/m2]	-0.02748	0.42662	0.75478	839
SAT	NSUN3	BMI [kg/m2]	-0.02746	0.42707	0.81855	839
OVAT	MBD1	BMI [kg/m2]	0.02731	0.42946	0.93743	839
OVAT	NSUN1	Height [m]	0.02729	0.42983	0.86426	839
OVAT	YBX1	LDL cholesterol [mmol/l]	-0.03517	0.43036	0.9022	505
OVAT	DNMT3B	FPI [pmol/l]	-0.04634	0.43098	0.70803	291
OVAT	ALYREF	Adiponectin [µg/ml]	-0.08921	0.43132	0.7086	80
SAT	DNMT3A	Max OVAT adipocyte size [µm]	-0.09219	0.43146	0.75394	75
SAT	ZBTB4	WHtR	0.07337	0.43179	0.79942	117
SAT	UHRF1	Max OVAT adipocyte size [µm]	-0.09207	0.43211	0.87336	75
SAT	NTHL1	FGF21 [pg/ml]	-0.04142	0.43314	0.98512	360
OVAT	MBD3	HbA1c [%]	0.03701	0.43354	0.75956	450
SAT	MBD4	FPG [mmol/l]	-0.02827	0.4361	0.55004	761
SAT	MECP2	Leptin [ng/ml]	0.04157	0.43683	0.6428	352
OVAT	NTHL1	BMI [kg/m2]	-0.02686	0.43721	0.97467	839
OVAT	UNG	Height [m]	0.0266	0.44163	0.73889	839
OVAT	NSUN3	Max OVAT adipocyte size [µm]	0.08996	0.44276	0.93579	75
OVAT	MBD1	Mean SAT adipocyte size [µm]	0.08856	0.44679	0.93743	76
SAT	MECP2	Body fat [%]	-0.04465	0.44717	0.6428	292
SAT	MBD3	Leptin [ng/ml]	0.04047	0.44912	0.60764	352
SAT	NSUN5	Body weight [kg]	0.02615	0.44945	0.64609	839
SAT	UHRF1	HOMA-IR	-0.04468	0.45001	0.87336	288
OVAT	NSUN3	Waist [cm]	0.07028	0.45149	0.93579	117
SAT	ZBTB4	Cholesterol [mmol/l]	0.03113	0.4516	0.79942	587
SAT	ZBTB4	HDL cholesterol [mmol/l]	-0.03198	0.45168	0.79942	556
SAT	ZBTB4	Triglycerides [mmol/l]	-0.03111	0.45185	0.79942	587
OVAT	NSUN5	Triglycerides [mmol/l]	-0.03103	0.45309	0.97217	587
OVAT	NSUN6	HDL cholesterol [mmol/l]	0.03188	0.45312	0.58892	556
SAT	DNMT1	Mean SAT adipocyte size [µm]	-0.08729	0.45337	0.83855	76
SAT	MBD4	FGF21 [pg/ml]	-0.03954	0.45438	0.55004	360
OVAT	NSUN1	HOMA-IR	-0.0442	0.4549	0.86426	288
OVAT	MBD2	FPI [pmol/l]	0.04393	0.45533	0.99682	291
OVAT	DNMT2	HDL cholesterol [mmol/l]	0.0316	0.45713	0.77134	556
OVAT	NSUN7	LDL cholesterol [mmol/l]	0.0331	0.45802	0.80306	505
SAT	DNMT3A	WHtR	0.06913	0.45892	0.75394	117
SAT	MBD1	Adiponectin [µg/ml]	0.08394	0.45916	0.84117	80
SAT	DNMT2	LDL cholesterol [mmol/l]	-0.03298	0.45958	0.80487	505
OVAT	NSUN6	HbA1c [%]	-0.03485	0.46089	0.58892	450
OVAT	YBX1	Waist [cm]	0.0688	0.4611	0.9022	117
OVAT	UNG	Leptin [ng/ml]	-0.03937	0.4616	0.73889	352
OVAT	DNMT2	Mean OVAT adipocyte size [µm]	-0.08558	0.4623	0.77134	76
OVAT	ZBTB33	HDL cholesterol [mmol/l]	0.03122	0.46259	0.81843	556
SAT	UNG	Max OVAT adipocyte size [µm]	-0.086	0.46315	0.81494	75
SAT	TET2	LDL cholesterol [mmol/l]	0.03257	0.46525	0.62946	505
SAT	DNMT2	Mean OVAT adipocyte size [µm]	-0.08502	0.46525	0.80487	76
OVAT	MECP2	Max OVAT adipocyte size [µm]	0.08538	0.46643	0.6891	75
OVAT	TET3	FGF21 [pg/ml]	0.03847	0.46667	0.71556	360
SAT	UNG	Leptin [ng/ml]	0.03892	0.46667	0.81494	352
OVAT	NSUN1	Mean OVAT adipocyte size [µm]	0.08464	0.46727	0.86426	76
OVAT	UNG	ssCRP [mg/l]	0.02531	0.46939	0.73889	819
SAT	NSUN3	Adiponectin [µg/ml]	0.0819	0.47018	0.83186	80
SAT	ALYREF	FPI [pmol/l]	0.04247	0.47044	0.96453	291
OVAT	MBD3	Body fat [%]	0.04219	0.47263	0.75956	292
SAT	ALYREF	FGF21 [pg/ml]	0.03788	0.47353	0.96453	360
OVAT	MBD4	FPG [mmol/l]	-0.02599	0.47408	0.72692	761
OVAT	NSUN7	Leptin [ng/ml]	-0.0382	0.47496	0.80306	352
OVAT	NEIL1	HDL cholesterol [mmol/l]	0.0303	0.47578	0.72953	556
OVAT	NSUN3	Adiponectin [µg/ml]	-0.08071	0.47664	0.93579	80
OVAT	NSUN5	Max OVAT adipocyte size [µm]	-0.08343	0.4767	0.97217	75
SAT	NSUN1	Triglycerides [mmol/l]	-0.02943	0.47673	0.64499	587
SAT	DNMT1	BMI [kg/m2]	0.02459	0.47684	0.83855	839
SAT	UHRF1	Mean OVAT adipocyte size [µm]	-0.08279	0.47707	0.87336	76
OVAT	MECP2	Cholesterol [mmol/l]	-0.02925	0.47938	0.6891	587
SAT	NEIL1	Leptin [ng/ml]	-0.03775	0.48024	0.63246	352
OVAT	MBD3	Leptin [ng/ml]	0.03771	0.48071	0.75956	352
OVAT	ZBTB4	HOMA-IR	-0.04161	0.48181	0.94424	288
SAT	DNMT3B	HDL cholesterol [mmol/l]	-0.02974	0.48398	0.68447	556
OVAT	MBD3	WHtR	-0.06486	0.48723	0.75956	117
OVAT	NSUN7	FGF21 [pg/ml]	0.03658	0.48882	0.80306	360
SAT	YBX1	Height [m]	0.02386	0.49016	0.66304	839
OVAT	NSUN1	BMI [kg/m2]	0.0238	0.4911	0.86426	839
SAT	TET3	Body weight [kg]	-0.02377	0.49172	0.8354	839
SAT	NEIL1	Height [m]	-0.02359	0.49497	0.63246	839
OVAT	MBD3	Waist [cm]	-0.06365	0.49536	0.75956	117
OVAT	NSUN4	FPI [pmol/l]	-0.04005	0.49618	0.86476	291
SAT	NSUN4	Body weight [kg]	-0.0235	0.49663	0.81589	839
OVAT	NSUN4	Mean SAT adipocyte size [µm]	0.07909	0.49707	0.86476	76
OVAT	TET2	HDL cholesterol [mmol/l]	0.02875	0.49878	0.67482	556
SAT	DNMT3A	Cholesterol [mmol/l]	-0.02797	0.49882	0.7574	587
OVAT	ZBTB33	Max OVAT adipocyte size [µm]	-0.07913	0.49978	0.82106	75
OVAT	DNMT2	ssCRP [mg/l]	-0.02361	0.49986	0.77134	819
SAT	SMUG1	HDL cholesterol [mmol/l]	0.02865	0.50027	0.71914	556
OVAT	NSUN4	Leptin [ng/ml]	0.03593	0.5016	0.86476	352
SAT	NTHL1	ssCRP [mg/l]	0.02337	0.50422	0.98512	819
SAT	TET2	Resistin [ng/ml]	0.03265	0.50457	0.6372	420
SAT	NSUN2	Max OVAT adipocyte size [µm]	-0.07811	0.50536	0.73163	75
OVAT	TET1	HDL cholesterol [mmol/l]	0.0283	0.50539	0.7584	556
OVAT	UNG	Triglycerides [mmol/l]	-0.02753	0.50554	0.73889	587
OVAT	UHRF2	Adiponectin [µg/ml]	0.07548	0.50574	0.7301	80
SAT	DNMT3B	FGF21 [pg/ml]	-0.03516	0.50591	0.68447	360
SAT	MBD1	FGF21 [pg/ml]	0.03507	0.50695	0.84117	360
SAT	MBD4	HbA1c [%]	-0.03136	0.50698	0.58303	450
OVAT	YBX1	Mean OVAT adipocyte size [µm]	0.07705	0.50826	0.9022	76
SAT	TET3	HbA1c [%]	0.03125	0.50851	0.8354	450
SAT	NSUN2	FGF21 [pg/ml]	0.03491	0.50896	0.73163	360
OVAT	UNG	Body weight [kg]	0.02256	0.51401	0.73889	839
SAT	ALYREF	Resistin [ng/ml]	-0.03186	0.51495	0.96453	420
OVAT	UHRF2	HDL cholesterol [mmol/l]	0.02765	0.51535	0.7301	556
OVAT	NEIL1	Leptin [ng/ml]	-0.03466	0.51688	0.74302	352
OVAT	TET1	WHtR	-0.06044	0.51745	0.7584	117
SAT	NTHL1	Triglycerides [mmol/l]	-0.02661	0.51997	0.98512	587
OVAT	UHRF2	ssCRP [mg/l]	-0.02236	0.52276	0.7301	819
SAT	NSUN5	Max OVAT adipocyte size [µm]	0.07482	0.5235	0.70826	75
SAT	DNMT2	Mean SAT adipocyte size [µm]	-0.07407	0.52484	0.80487	76
SAT	DNMT2	Body fat [%]	-0.03735	0.52491	0.80487	292
SAT	TDG	LDL cholesterol [mmol/l]	0.02833	0.52524	0.8629	505
OVAT	NSUN1	FPI [pmol/l]	-0.03731	0.52607	0.86426	291
SAT	TET2	Mean SAT adipocyte size [µm]	0.0738	0.52638	0.6372	76
SAT	DNMT3A	Resistin [ng/ml]	-0.03096	0.52689	0.7574	420
OVAT	TET1	Adiponectin [µg/ml]	0.07166	0.52758	0.7584	80
SAT	ZBTB33	Triglycerides [mmol/l]	0.02585	0.53197	0.94118	587
SAT	MBD1	FPI [pmol/l]	0.03677	0.53213	0.84117	291
OVAT	ALYREF	Mean OVAT adipocyte size [µm]	0.07259	0.53317	0.7734	76
OVAT	NSUN2	HOMA-IR	-0.03676	0.53439	0.78538	288
OVAT	MBD1	FPI [pmol/l]	-0.03635	0.53687	0.93743	291
OVAT	NSUN5	FPI [pmol/l]	0.03634	0.53699	0.97217	291
OVAT	DNMT1	Body fat [%]	0.03612	0.53871	0.81736	292
SAT	UHRF2	Max OVAT adipocyte size [µm]	0.07207	0.53889	0.65577	75
OVAT	SMUG1	LDL cholesterol [mmol/l]	-0.02727	0.54098	0.69125	505
OVAT	NSUN2	Max SAT adipocyte size [µm]	-0.0717	0.54099	0.78538	75
OVAT	DNMT1	Mean OVAT adipocyte size [µm]	0.07121	0.54101	0.81736	76
OVAT	NTHL1	Body weight [kg]	-0.02113	0.54115	0.97467	839
SAT	UHRF2	Leptin [ng/ml]	-0.03263	0.54172	0.65577	352
OVAT	NSUN4	BMI [kg/m2]	0.02107	0.54214	0.86476	839
OVAT	UHRF1	HbA1c [%]	0.02871	0.5436	0.7751	450
SAT	UHRF1	Cholesterol [mmol/l]	-0.02504	0.5449	0.87336	587
OVAT	DNMT3A	FGF21 [pg/ml]	0.03198	0.54512	0.73751	360
SAT	YBX1	Triglycerides [mmol/l]	0.02502	0.5452	0.66304	587
SAT	ZBTB4	HOMA-IR	-0.03577	0.54548	0.89614	288
SAT	DNMT3B	ssCRP [mg/l]	0.02109	0.54672	0.69859	819
OVAT	YBX1	HDL cholesterol [mmol/l]	0.02557	0.5474	0.9022	556
SAT	YBX1	FGF21 [pg/ml]	0.03177	0.54773	0.66304	360
SAT	NSUN6	Height [m]	0.02078	0.54777	0.98327	839
OVAT	DNMT3B	Leptin [ng/ml]	0.03214	0.54784	0.84003	352
SAT	NSUN6	Max OVAT adipocyte size [µm]	0.07044	0.54817	0.98327	75
SAT	NSUN6	HDL cholesterol [mmol/l]	-0.02549	0.54868	0.98327	556
OVAT	UHRF1	LDL cholesterol [mmol/l]	-0.02671	0.54925	0.7751	505
OVAT	TET3	HbA1c [%]	-0.02827	0.54974	0.74471	450
SAT	UHRF1	WHtR	0.0558	0.55016	0.87336	117
OVAT	TET3	Body fat [%]	-0.03508	0.55044	0.74471	292
OVAT	DNMT2	Max OVAT adipocyte size [µm]	-0.07	0.55069	0.77134	75
OVAT	NSUN7	FPG [mmol/l]	0.02159	0.55206	0.84649	761
OVAT	UNG	HDL cholesterol [mmol/l]	-0.02526	0.55228	0.7472	556
OVAT	UHRF2	HOMA-IR	-0.03516	0.55237	0.7301	288
SAT	MBD1	BMI [kg/m2]	-0.02053	0.55271	0.84117	839
OVAT	DNMT2	Leptin [ng/ml]	-0.03175	0.55273	0.77134	352
SAT	TET1	Max SAT adipocyte size [µm]	-0.06958	0.55305	0.74825	75
OVAT	NSUN5	ssCRP [mg/l]	0.02073	0.55359	0.97217	819
OVAT	NSUN6	Body fat [%]	-0.03462	0.55576	0.67277	292
OVAT	NSUN5	WHtR	0.05497	0.55613	0.97217	117
OVAT	ZBTB4	Resistin [ng/ml]	-0.02879	0.55625	0.94424	420
SAT	SMUG1	BMI [kg/m2]	0.02025	0.55809	0.75506	839
OVAT	MBD3	Body weight [kg]	0.02022	0.55872	0.76809	839
SAT	DNMT1	Waist [cm]	0.05449	0.55953	0.83855	117
OVAT	UHRF2	BMI [kg/m2]	-0.02007	0.56149	0.7301	839
OVAT	MBD4	BMI [kg/m2]	0.01993	0.56435	0.77034	839
OVAT	NSUN1	Cholesterol [mmol/l]	-0.02368	0.56698	0.86451	587
SAT	UHRF1	FGF21 [pg/ml]	-0.03025	0.56703	0.87336	360
SAT	NSUN2	FPG [mmol/l]	0.02077	0.56726	0.76747	761
SAT	ALYREF	Max SAT adipocyte size [µm]	0.06709	0.56738	0.96453	75
OVAT	ZBTB4	Max SAT adipocyte size [µm]	0.06703	0.56771	0.94424	75
OVAT	MBD3	BMI [kg/m2]	0.01975	0.56772	0.76809	839
OVAT	DNMT1	Height [m]	-0.01971	0.5686	0.81736	839
SAT	MBD1	Triglycerides [mmol/l]	-0.02355	0.56905	0.84117	587
OVAT	MBD4	Resistin [ng/ml]	0.02784	0.56938	0.77034	420
OVAT	DNMT2	Resistin [ng/ml]	0.02779	0.57012	0.77134	420
OVAT	UHRF2	HbA1c [%]	-0.02675	0.57138	0.7301	450
SAT	NSUN1	Max OVAT adipocyte size [µm]	-0.06635	0.57166	0.70121	75
OVAT	TDG	Mean SAT adipocyte size [µm]	0.06571	0.57275	0.99516	76
SAT	NTHL1	Max OVAT adipocyte size [µm]	-0.06588	0.57439	0.98512	75
OVAT	MECP2	Resistin [ng/ml]	0.02729	0.57697	0.75727	420
OVAT	NEIL1	ssCRP [mg/l]	-0.01951	0.57707	0.78074	819
OVAT	TDG	BMI [kg/m2]	0.01923	0.57813	0.99516	839
OVAT	MBD1	ssCRP [mg/l]	-0.01944	0.57858	0.93743	819
SAT	MBD2	FPG [mmol/l]	-0.02016	0.57869	0.83186	761
OVAT	NSUN2	Waist [cm]	-0.05182	0.57897	0.78538	117
SAT	NSUN1	Cholesterol [mmol/l]	-0.02286	0.58044	0.70121	587
SAT	NSUN6	Triglycerides [mmol/l]	0.02278	0.58179	0.98327	587
SAT	UHRF1	FPI [pmol/l]	-0.03223	0.58399	0.87336	291
SAT	DNMT1	Leptin [ng/ml]	0.02923	0.58469	0.83855	352
SAT	ALYREF	Max OVAT adipocyte size [µm]	0.06393	0.58579	0.96453	75
SAT	TDG	FPG [mmol/l]	0.01966	0.58821	0.88515	761
OVAT	UHRF1	BMI [kg/m2]	0.01862	0.59015	0.7751	839
OVAT	MBD2	Body fat [%]	0.03152	0.59163	0.99682	292
OVAT	MECP2	FPG [mmol/l]	-0.01942	0.59265	0.75727	761
SAT	ZBTB33	Waist [cm]	-0.04992	0.59298	0.96961	117
SAT	NSUN6	HbA1c [%]	0.02526	0.59309	0.98327	450
SAT	MECP2	LDL cholesterol [mmol/l]	0.02381	0.59346	0.78532	505
SAT	DNMT1	HbA1c [%]	0.02521	0.59374	0.83855	450
OVAT	UHRF1	FPI [pmol/l]	-0.03133	0.59458	0.7751	291
OVAT	NSUN2	Leptin [ng/ml]	-0.02845	0.59469	0.78538	352
SAT	DNMT2	HbA1c [%]	0.02492	0.598	0.85962	450
OVAT	UNG	FGF21 [pg/ml]	0.02769	0.60031	0.76706	360
SAT	NSUN7	Triglycerides [mmol/l]	0.02164	0.60082	0.92989	587
OVAT	TET1	HbA1c [%]	-0.02471	0.60114	0.81331	450
SAT	ZBTB4	Waist [cm]	0.04842	0.60417	0.92416	117
SAT	TET1	LDL cholesterol [mmol/l]	-0.02309	0.60476	0.77274	505
SAT	YBX1	ssCRP [mg/l]	-0.01808	0.60533	0.69613	819
SAT	NSUN7	ssCRP [mg/l]	-0.01808	0.60534	0.92989	819
SAT	NSUN4	WHtR	-0.04812	0.60638	0.9024	117
SAT	NSUN7	Leptin [ng/ml]	-0.02755	0.60643	0.92989	352
OVAT	YBX1	HbA1c [%]	0.02435	0.60644	0.9022	450
SAT	NSUN7	LDL cholesterol [mmol/l]	0.02298	0.60645	0.92989	505
OVAT	UHRF1	HOMA-IR	-0.03047	0.6066	0.7751	288
SAT	MBD3	Height [m]	-0.0178	0.60672	0.77525	839
SAT	ALYREF	ssCRP [mg/l]	0.01793	0.6084	0.96453	819
OVAT	ZBTB4	Body weight [kg]	-0.01766	0.60944	0.94424	839
SAT	NSUN1	LDL cholesterol [mmol/l]	-0.02277	0.60975	0.70121	505
SAT	UNG	Height [m]	0.0176	0.61067	0.81494	839
OVAT	TET2	Resistin [ng/ml]	0.02485	0.61157	0.73621	420
OVAT	ALYREF	Leptin [ng/ml]	0.02711	0.61224	0.7734	352
OVAT	DNMT2	Mean SAT adipocyte size [µm]	0.05893	0.61307	0.78337	76
OVAT	DNMT1	Triglycerides [mmol/l]	0.02085	0.61423	0.83102	587
SAT	MECP2	WHtR	0.04703	0.6146	0.78532	117
OVAT	NSUN2	Adiponectin [µg/ml]	0.05714	0.61465	0.78538	80
SAT	NSUN6	Body weight [kg]	-0.01739	0.61493	0.98327	839
OVAT	ALYREF	Cholesterol [mmol/l]	-0.0208	0.615	0.7734	587
OVAT	ZBTB4	Mean OVAT adipocyte size [µm]	0.05848	0.61581	0.94424	76
OVAT	NSUN3	LDL cholesterol [mmol/l]	0.02228	0.61747	0.93579	505
OVAT	ALYREF	Height [m]	-0.01725	0.61783	0.7734	839
SAT	DNMT3A	Adiponectin [µg/ml]	0.05647	0.6188	0.82835	80
SAT	UNG	Max SAT adipocyte size [µm]	-0.05781	0.62224	0.81494	75
SAT	NSUN5	HDL cholesterol [mmol/l]	0.02078	0.62483	0.76165	556
SAT	SMUG1	ssCRP [mg/l]	0.01709	0.62527	0.79895	819
SAT	NSUN4	Cholesterol [mmol/l]	0.02005	0.62776	0.9024	587
OVAT	TDG	ssCRP [mg/l]	-0.01696	0.62793	0.99516	819
OVAT	TET2	Waist [cm]	0.0452	0.62845	0.73621	117
OVAT	DNMT3B	Waist [cm]	-0.04504	0.62965	0.86693	117
OVAT	NEIL1	FGF21 [pg/ml]	-0.02548	0.62974	0.80467	360
SAT	NTHL1	Mean SAT adipocyte size [µm]	-0.05602	0.63076	0.98512	76
SAT	ZBTB33	ssCRP [mg/l]	-0.01674	0.63235	0.96961	819
SAT	NSUN5	HbA1c [%]	0.02257	0.63304	0.76165	450
OVAT	SMUG1	HDL cholesterol [mmol/l]	-0.02022	0.63429	0.73889	556
SAT	TET2	Height [m]	0.01644	0.63441	0.72958	839
SAT	MBD1	HOMA-IR	0.02811	0.63469	0.84117	288
OVAT	MBD2	HOMA-IR	0.02804	0.63554	0.99682	288
SAT	MBD2	Waist [cm]	0.04424	0.63576	0.86015	117
SAT	NTHL1	HDL cholesterol [mmol/l]	0.01986	0.64023	0.98512	556
SAT	UNG	Mean OVAT adipocyte size [µm]	0.05446	0.64032	0.81494	76
OVAT	NSUN4	Max OVAT adipocyte size [µm]	0.05483	0.64036	0.86476	75
OVAT	UHRF1	Body weight [kg]	0.01611	0.64128	0.77629	839
SAT	NSUN6	LDL cholesterol [mmol/l]	0.02076	0.64166	0.98327	505
SAT	NSUN6	Mean OVAT adipocyte size [µm]	0.05416	0.64217	0.98327	76
OVAT	NSUN3	Body weight [kg]	-0.01606	0.64232	0.93579	839
OVAT	SMUG1	Leptin [ng/ml]	-0.02483	0.64251	0.73889	352
SAT	ZBTB4	Leptin [ng/ml]	-0.0248	0.64289	0.92416	352
OVAT	NSUN3	Resistin [ng/ml]	-0.02264	0.64363	0.93579	420
SAT	TDG	Waist [cm]	-0.04291	0.64596	0.88515	117
OVAT	NTHL1	FPG [mmol/l]	-0.01668	0.64597	0.97467	761
OVAT	NSUN3	Height [m]	0.01584	0.64681	0.93579	839
SAT	DNMT3A	Waist [cm]	0.04261	0.64827	0.82835	117
SAT	MBD1	HbA1c [%]	-0.02155	0.64844	0.84117	450
SAT	UNG	ssCRP [mg/l]	0.01586	0.65031	0.81494	819
SAT	DNMT3B	Resistin [ng/ml]	-0.02196	0.65358	0.79118	420
SAT	UHRF1	Leptin [ng/ml]	-0.02398	0.65395	0.87336	352
OVAT	TET1	FPG [mmol/l]	0.0162	0.65542	0.83748	761
SAT	MBD1	Leptin [ng/ml]	-0.02365	0.6583	0.84117	352
OVAT	MBD3	Mean SAT adipocyte size [µm]	0.05149	0.65865	0.84161	76
OVAT	ZBTB33	FPI [pmol/l]	0.02594	0.65951	0.90256	291
OVAT	YBX1	FPI [pmol/l]	-0.02591	0.65982	0.9022	291
SAT	TDG	HbA1c [%]	0.02079	0.66002	0.88515	450
SAT	NSUN5	Waist [cm]	0.0408	0.66231	0.76165	117
OVAT	YBX1	ssCRP [mg/l]	0.01527	0.66261	0.9022	819
SAT	TET3	Cholesterol [mmol/l]	0.018	0.66332	0.89815	587
OVAT	NSUN4	FGF21 [pg/ml]	0.02296	0.66399	0.86476	360
SAT	YBX1	HbA1c [%]	-0.02044	0.66545	0.72883	450
OVAT	NSUN1	Max OVAT adipocyte size [µm]	0.05059	0.66646	0.86451	75
OVAT	YBX1	BMI [kg/m2]	0.01488	0.66684	0.9022	839
OVAT	ALYREF	Mean SAT adipocyte size [µm]	0.05013	0.66718	0.7734	76
OVAT	NSUN5	Max SAT adipocyte size [µm]	-0.05039	0.66771	0.97217	75
OVAT	NSUN5	Adiponectin [µg/ml]	-0.04855	0.6689	0.97217	80
OVAT	ALYREF	Body weight [kg]	-0.01461	0.67252	0.7734	839
SAT	TET3	Leptin [ng/ml]	-0.0224	0.67535	0.89815	352
SAT	DNMT1	Mean OVAT adipocyte size [µm]	-0.04859	0.67678	0.83855	76
OVAT	NSUN7	Max OVAT adipocyte size [µm]	-0.04885	0.67726	0.94942	75
OVAT	DNMT2	BMI [kg/m2]	-0.01439	0.67733	0.7893	839
SAT	NSUN7	FPG [mmol/l]	0.0151	0.67746	0.93861	761
SAT	UNG	Mean SAT adipocyte size [µm]	-0.04846	0.67763	0.81494	76
OVAT	NTHL1	Waist [cm]	-0.03868	0.67887	0.97467	117
SAT	UHRF1	HDL cholesterol [mmol/l]	-0.01757	0.67932	0.87336	556
OVAT	TET3	Height [m]	-0.01428	0.67962	0.86841	839
OVAT	TET2	Triglycerides [mmol/l]	0.01705	0.68012	0.73621	587
OVAT	ZBTB4	Waist [cm]	0.0385	0.68028	0.95695	117
OVAT	DNMT2	Waist [cm]	-0.03772	0.68635	0.7893	117
OVAT	NSUN1	Adiponectin [µg/ml]	0.04576	0.68691	0.86451	80
OVAT	TDG	WHtR	-0.03763	0.68709	0.99516	117
SAT	MBD3	Max SAT adipocyte size [µm]	-0.04673	0.69055	0.83593	75
SAT	ALYREF	Height [m]	-0.01375	0.69087	0.96453	839
SAT	TET2	Adiponectin [µg/ml]	0.04496	0.69208	0.758	80
SAT	NTHL1	Mean OVAT adipocyte size [µm]	-0.04612	0.69239	0.98512	76
SAT	UNG	HDL cholesterol [mmol/l]	0.0168	0.69256	0.81494	556
SAT	DNMT1	Body weight [kg]	0.01351	0.69603	0.83855	839
SAT	SMUG1	Leptin [ng/ml]	0.02082	0.69706	0.8438	352
OVAT	UNG	HOMA-IR	0.02297	0.69787	0.84479	288
SAT	DNMT2	Adiponectin [µg/ml]	-0.04381	0.69957	0.89638	80
SAT	NSUN2	HbA1c [%]	-0.01822	0.69986	0.83701	450
OVAT	MECP2	Triglycerides [mmol/l]	-0.01594	0.69989	0.84724	587
SAT	NSUN2	Max SAT adipocyte size [µm]	-0.04515	0.70051	0.83701	75
OVAT	NSUN7	HOMA-IR	-0.02266	0.70174	0.94942	288
SAT	NSUN5	ssCRP [mg/l]	-0.0134	0.70179	0.76862	819
SAT	NTHL1	WHtR	0.03574	0.70203	0.98512	117
SAT	TDG	HOMA-IR	-0.02262	0.70227	0.88515	288
OVAT	MBD1	Leptin [ng/ml]	0.02042	0.70259	0.93743	352
OVAT	UHRF2	FPI [pmol/l]	-0.02241	0.7034	0.79367	291
OVAT	UHRF2	Body fat [%]	-0.02235	0.70371	0.79367	292
SAT	NSUN4	HDL cholesterol [mmol/l]	-0.01616	0.70382	0.92902	556
OVAT	TDG	Max OVAT adipocyte size [µm]	0.04442	0.70509	0.99516	75
OVAT	NSUN1	LDL cholesterol [mmol/l]	0.01673	0.70763	0.86451	505
SAT	DNMT3B	FPG [mmol/l]	0.01361	0.70778	0.81395	761
SAT	UNG	Cholesterol [mmol/l]	-0.01546	0.70864	0.81494	587
OVAT	TET2	Leptin [ng/ml]	0.01994	0.70928	0.73621	352
SAT	MECP2	HbA1c [%]	-0.01761	0.70953	0.84463	450
OVAT	TDG	Leptin [ng/ml]	-0.01982	0.7109	0.99516	352
OVAT	DNMT3B	Cholesterol [mmol/l]	-0.01533	0.71099	0.86693	587
OVAT	NTHL1	Triglycerides [mmol/l]	0.01529	0.7117	0.97467	587
OVAT	TET2	Height [m]	0.01278	0.71174	0.73621	839
SAT	TET3	Triglycerides [mmol/l]	-0.01528	0.71183	0.89815	587
OVAT	YBX1	FGF21 [pg/ml]	0.01951	0.71205	0.90984	360
OVAT	NTHL1	WHtR	-0.03399	0.71601	0.97467	117
OVAT	NSUN4	Waist [cm]	-0.03396	0.71622	0.86476	117
SAT	DNMT1	ssCRP [mg/l]	0.01271	0.71645	0.83855	819
SAT	TET1	Triglycerides [mmol/l]	0.01499	0.71702	0.86797	587
SAT	UHRF1	LDL cholesterol [mmol/l]	-0.01616	0.71719	0.87336	505
OVAT	MBD3	FPI [pmol/l]	-0.02126	0.71803	0.86919	291
SAT	UHRF1	Waist [cm]	0.03331	0.72147	0.87336	117
OVAT	TET1	Waist [cm]	-0.03326	0.7218	0.869	117
OVAT	MBD2	LDL cholesterol [mmol/l]	0.01573	0.72433	0.99682	505
OVAT	UHRF2	Max OVAT adipocyte size [µm]	0.04135	0.72465	0.79367	75
SAT	NSUN3	HDL cholesterol [mmol/l]	-0.01495	0.72499	0.99858	556
SAT	NSUN2	LDL cholesterol [mmol/l]	0.01552	0.72784	0.83701	505
SAT	NSUN7	Mean OVAT adipocyte size [µm]	-0.04045	0.72867	0.93861	76
SAT	DNMT1	HOMA-IR	0.02049	0.72917	0.83855	288
OVAT	NTHL1	Adiponectin [µg/ml]	-0.03923	0.72972	0.97467	80
SAT	DNMT2	Leptin [ng/ml]	-0.01842	0.73048	0.89638	352
OVAT	NSUN1	Triglycerides [mmol/l]	-0.01412	0.73285	0.86451	587
SAT	ZBTB33	FPI [pmol/l]	0.02009	0.73288	0.98385	291
SAT	MECP2	Triglycerides [mmol/l]	0.01403	0.73446	0.84463	587
SAT	NSUN7	HbA1c [%]	0.01603	0.73456	0.93861	450
SAT	TET2	Leptin [ng/ml]	0.01813	0.73469	0.76808	352
OVAT	NSUN5	FPG [mmol/l]	-0.01224	0.73612	0.97217	761
OVAT	TET2	WHtR	0.03147	0.73621	0.73621	117
SAT	NSUN4	FPG [mmol/l]	0.01211	0.73877	0.92902	761
SAT	NSUN1	HDL cholesterol [mmol/l]	-0.01409	0.74019	0.81069	556
SAT	DNMT2	Resistin [ng/ml]	0.01621	0.74049	0.89638	420
OVAT	ZBTB4	FPI [pmol/l]	-0.01936	0.74222	0.95695	291
SAT	MBD3	Max OVAT adipocyte size [µm]	-0.03853	0.74274	0.85415	75
OVAT	NSUN2	LDL cholesterol [mmol/l]	-0.01453	0.74465	0.84111	505
SAT	MBD2	Triglycerides [mmol/l]	-0.01347	0.74471	0.95157	587
SAT	TET3	LDL cholesterol [mmol/l]	-0.01447	0.74558	0.89815	505
OVAT	DNMT3B	HDL cholesterol [mmol/l]	-0.01374	0.74658	0.86693	556
SAT	ALYREF	BMI [kg/m2]	0.01105	0.74925	0.96453	839
OVAT	ALYREF	Max OVAT adipocyte size [µm]	0.03734	0.75045	0.82193	75
SAT	TET3	Adiponectin [µg/ml]	-0.0361	0.75054	0.89815	80
SAT	DNMT3B	Cholesterol [mmol/l]	-0.0131	0.75144	0.82301	587
OVAT	MBD1	Max OVAT adipocyte size [µm]	0.0371	0.75202	0.93743	75
OVAT	NSUN1	FGF21 [pg/ml]	0.0167	0.75204	0.86451	360
OVAT	TDG	Height [m]	0.01089	0.75278	0.99516	839
OVAT	DNMT3A	Resistin [ng/ml]	0.01534	0.75394	0.8746	420
SAT	YBX1	Cholesterol [mmol/l]	-0.01295	0.75415	0.78843	587
SAT	SMUG1	LDL cholesterol [mmol/l]	0.01394	0.75472	0.86488	505
SAT	MBD1	Body weight [kg]	0.01077	0.75537	0.88874	839
SAT	NSUN3	Leptin [ng/ml]	0.01657	0.75671	0.99858	352
SAT	TDG	FPI [pmol/l]	-0.01822	0.75697	0.88515	291
OVAT	DNMT3B	Height [m]	-0.01054	0.76052	0.86693	839
SAT	NSUN3	ssCRP [mg/l]	-0.01064	0.76101	0.99858	819
OVAT	DNMT3A	HbA1c [%]	-0.01423	0.76344	0.8746	450
OVAT	MBD1	Resistin [ng/ml]	-0.01471	0.76378	0.93743	420
OVAT	MBD1	Body weight [kg]	0.01037	0.76421	0.93743	839
OVAT	MBD3	HOMA-IR	0.01772	0.76465	0.87934	288
SAT	ZBTB33	Leptin [ng/ml]	0.016	0.76487	0.98385	352
OVAT	DNMT1	Adiponectin [µg/ml]	-0.03396	0.76492	0.88292	80
OVAT	UNG	Cholesterol [mmol/l]	-0.01234	0.76547	0.88029	587
OVAT	NSUN2	Max OVAT adipocyte size [µm]	0.03489	0.76633	0.84111	75
SAT	NSUN4	BMI [kg/m2]	-0.01022	0.76745	0.92902	839
OVAT	MBD1	Mean OVAT adipocyte size [µm]	0.03437	0.76815	0.93743	76
SAT	TDG	Height [m]	0.01012	0.7697	0.88515	839
SAT	ZBTB33	HOMA-IR	-0.0173	0.76997	0.98385	288
OVAT	ZBTB33	LDL cholesterol [mmol/l]	-0.01304	0.77009	0.90256	505
OVAT	MBD4	FPI [pmol/l]	-0.01715	0.77079	0.896	291
SAT	ALYREF	LDL cholesterol [mmol/l]	0.01296	0.77142	0.96453	505
OVAT	TET3	ssCRP [mg/l]	-0.01015	0.77187	0.92565	819
SAT	MBD1	Mean SAT adipocyte size [µm]	0.03366	0.77281	0.88874	76
OVAT	NSUN3	Max SAT adipocyte size [µm]	0.03358	0.77486	0.93579	75
OVAT	DNMT3A	FPG [mmol/l]	-0.01025	0.77775	0.8746	761
SAT	DNMT1	FPI [pmol/l]	-0.01635	0.7812	0.8388	291
SAT	NSUN3	Resistin [ng/ml]	0.0135	0.78272	0.99858	420
OVAT	MBD1	FGF21 [pg/ml]	-0.01439	0.7855	0.93743	360
OVAT	NSUN4	WHtR	-0.02529	0.78663	0.86476	117
OVAT	NSUN3	BMI [kg/m2]	-0.00935	0.78684	0.93579	839
OVAT	NSUN4	ssCRP [mg/l]	0.009444	0.78727	0.86476	819
OVAT	DNMT3B	ssCRP [mg/l]	-0.009435	0.78746	0.86693	819
OVAT	NSUN5	HbA1c [%]	0.01271	0.78803	0.97217	450
OVAT	NSUN1	FPG [mmol/l]	0.009701	0.78933	0.86451	761
SAT	SMUG1	Cholesterol [mmol/l]	-0.01103	0.78967	0.86488	587
OVAT	NSUN3	ssCRP [mg/l]	-0.009314	0.79013	0.93579	819
OVAT	DNMT3B	Body fat [%]	-0.01553	0.79154	0.86693	292
SAT	MECP2	Resistin [ng/ml]	-0.01289	0.7922	0.86765	420
OVAT	NSUN3	Mean SAT adipocyte size [µm]	-0.03056	0.79327	0.93579	76
SAT	NTHL1	HOMA-IR	0.0154	0.79466	0.98512	288
OVAT	NSUN6	WHtR	-0.02423	0.79541	0.91472	117
SAT	NEIL1	BMI [kg/m2]	0.008909	0.79665	0.88572	839
OVAT	NSUN7	Resistin [ng/ml]	0.01253	0.79796	0.95378	420
OVAT	UHRF1	HDL cholesterol [mmol/l]	-0.01088	0.79802	0.91773	556
SAT	TET3	BMI [kg/m2]	-0.008825	0.79854	0.89815	839
OVAT	ZBTB33	Leptin [ng/ml]	0.01362	0.79899	0.90256	352
OVAT	ZBTB33	Height [m]	-0.00878	0.79954	0.90256	839
OVAT	NSUN2	Cholesterol [mmol/l]	-0.01047	0.80024	0.84111	587
SAT	NSUN6	Adiponectin [µg/ml]	0.02866	0.80077	0.98327	80
OVAT	NSUN4	Adiponectin [µg/ml]	-0.02865	0.80085	0.86476	80
OVAT	TET1	LDL cholesterol [mmol/l]	0.0112	0.80174	0.869	505
OVAT	NEIL1	Triglycerides [mmol/l]	0.01033	0.8027	0.95922	587
OVAT	NSUN2	BMI [kg/m2]	-0.008557	0.80454	0.84111	839
OVAT	ZBTB33	HOMA-IR	-0.01464	0.80456	0.90256	288
OVAT	TET3	HDL cholesterol [mmol/l]	-0.0105	0.80492	0.92565	556
OVAT	MBD1	Waist [cm]	-0.02291	0.80634	0.93743	117
OVAT	DNMT1	LDL cholesterol [mmol/l]	-0.01093	0.80651	0.88292	505
SAT	UHRF1	Max SAT adipocyte size [µm]	-0.0284	0.80887	0.91089	75
SAT	DNMT3B	Max SAT adipocyte size [µm]	-0.02839	0.80896	0.84574	75
SAT	NSUN1	HbA1c [%]	0.01139	0.80967	0.84647	450
OVAT	NSUN7	FPI [pmol/l]	-0.01408	0.81095	0.95378	291
OVAT	NSUN4	Mean OVAT adipocyte size [µm]	-0.02783	0.81142	0.86476	76
OVAT	DNMT1	FPG [mmol/l]	-0.008657	0.81155	0.88292	761
OVAT	NSUN4	Triglycerides [mmol/l]	-0.009765	0.81336	0.86476	587
OVAT	YBX1	Body weight [kg]	-0.008126	0.8142	0.93921	839
SAT	NEIL1	HbA1c [%]	0.0111	0.8143	0.88572	450
SAT	NEIL1	Body weight [kg]	0.008118	0.81436	0.88572	839
OVAT	DNMT3A	Adiponectin [µg/ml]	0.02667	0.81437	0.8746	80
OVAT	TDG	Triglycerides [mmol/l]	-0.009695	0.81469	0.99516	587
SAT	MBD4	ssCRP [mg/l]	-0.0082	0.81473	0.86738	819
OVAT	NSUN5	Mean OVAT adipocyte size [µm]	0.02732	0.81478	0.97217	76
OVAT	ZBTB4	Mean SAT adipocyte size [µm]	-0.02714	0.81596	0.95695	76
OVAT	TDG	Resistin [ng/ml]	0.01139	0.81604	0.99516	420
OVAT	TET1	Body weight [kg]	0.008032	0.8163	0.869	839
OVAT	YBX1	Resistin [ng/ml]	-0.01134	0.8167	0.93921	420
SAT	TET1	Height [m]	0.00799	0.81724	0.88446	839
SAT	NSUN7	Height [m]	-0.00794	0.81837	0.94594	839
SAT	ZBTB4	Max SAT adipocyte size [µm]	-0.02667	0.82035	0.93676	75
OVAT	MBD4	Body fat [%]	-0.01333	0.82056	0.896	292
OVAT	MBD4	Body weight [kg]	0.007841	0.82058	0.896	839
OVAT	UHRF2	LDL cholesterol [mmol/l]	0.0101	0.82086	0.85817	505
SAT	DNMT1	FGF21 [pg/ml]	0.01194	0.82129	0.8388	360
OVAT	NSUN5	BMI [kg/m2]	0.007784	0.82189	0.97217	839
SAT	NSUN7	Adiponectin [µg/ml]	0.02547	0.82255	0.94594	80
SAT	TET3	HDL cholesterol [mmol/l]	0.009487	0.82338	0.89815	556
OVAT	ZBTB4	WHtR	0.02085	0.82347	0.95695	117
OVAT	ZBTB33	Body weight [kg]	-0.007451	0.82938	0.90256	839
SAT	MBD4	Leptin [ng/ml]	0.01151	0.82966	0.86738	352
SAT	ZBTB33	FGF21 [pg/ml]	0.01134	0.83011	0.99796	360
SAT	UNG	Adiponectin [µg/ml]	0.02432	0.83043	0.87439	80
OVAT	TET1	BMI [kg/m2]	-0.007369	0.83122	0.869	839
SAT	UHRF1	Body fat [%]	0.01249	0.83168	0.91089	292
OVAT	SMUG1	Resistin [ng/ml]	0.01038	0.83201	0.91125	420
OVAT	NSUN5	HOMA-IR	0.01245	0.83335	0.97217	288
SAT	UHRF2	HbA1c [%]	-0.009904	0.83404	0.90697	450
OVAT	ZBTB33	Cholesterol [mmol/l]	-0.008657	0.83422	0.90256	587
OVAT	NTHL1	Mean OVAT adipocyte size [µm]	0.02439	0.83432	0.97467	76
OVAT	MBD2	Cholesterol [mmol/l]	0.008594	0.8354	0.99682	587
SAT	UNG	FPG [mmol/l]	-0.007499	0.83637	0.87439	761
OVAT	NSUN4	Cholesterol [mmol/l]	-0.008538	0.83647	0.86476	587
SAT	DNMT3A	BMI [kg/m2]	0.007122	0.83681	0.89727	839
SAT	ALYREF	Mean SAT adipocyte size [µm]	0.0239	0.83762	0.96453	76
SAT	MBD1	LDL cholesterol [mmol/l]	-0.009116	0.83807	0.90143	505
SAT	DNMT1	HDL cholesterol [mmol/l]	-0.008647	0.8388	0.8388	556
SAT	DNMT3A	Leptin [ng/ml]	-0.0107	0.84139	0.89727	352
OVAT	MBD1	Cholesterol [mmol/l]	0.008242	0.84206	0.93743	587
SAT	ZBTB4	ssCRP [mg/l]	-0.006969	0.84217	0.93676	819
OVAT	NSUN4	Max SAT adipocyte size [µm]	0.02334	0.84247	0.86476	75
OVAT	MBD1	HOMA-IR	0.01151	0.84574	0.93743	288
OVAT	NSUN3	Body fat [%]	0.01141	0.84606	0.93579	292
OVAT	UNG	FPI [pmol/l]	0.0114	0.8464	0.92256	291
SAT	NEIL1	FPG [mmol/l]	-0.006996	0.84721	0.88572	761
SAT	YBX1	Resistin [ng/ml]	0.009304	0.84921	0.84921	420
OVAT	NSUN1	ssCRP [mg/l]	0.006652	0.84926	0.88786	819
SAT	UHRF2	Resistin [ng/ml]	0.009291	0.84942	0.90697	420
OVAT	TDG	HDL cholesterol [mmol/l]	-0.008002	0.85067	0.99516	556
SAT	ZBTB4	Max OVAT adipocyte size [µm]	0.02194	0.85177	0.93676	75
OVAT	NSUN3	HbA1c [%]	-0.008673	0.85442	0.93579	450
SAT	TET2	FGF21 [pg/ml]	-0.009677	0.85476	0.85476	360
OVAT	NEIL1	LDL cholesterol [mmol/l]	-0.008159	0.85488	0.95922	505
SAT	NSUN3	FPG [mmol/l]	-0.006544	0.85697	0.99858	761
OVAT	MECP2	LDL cholesterol [mmol/l]	-0.007941	0.85871	0.96081	505
OVAT	NTHL1	Height [m]	-0.006139	0.85907	0.97467	839
SAT	TET3	Max SAT adipocyte size [µm]	-0.02085	0.8591	0.89815	75
OVAT	YBX1	HOMA-IR	-0.01046	0.85971	0.94158	288
OVAT	NSUN7	Waist [cm]	0.01651	0.85972	0.95378	117
SAT	TDG	WHtR	-0.01645	0.86023	0.91882	117
SAT	NTHL1	BMI [kg/m2]	0.006043	0.86125	0.98512	839
OVAT	ZBTB4	Leptin [ng/ml]	-0.009307	0.86187	0.95695	352
SAT	MBD1	Cholesterol [mmol/l]	-0.007177	0.86224	0.90143	587
SAT	ALYREF	Cholesterol [mmol/l]	-0.007078	0.86414	0.96453	587
OVAT	NSUN4	HOMA-IR	-0.01008	0.86476	0.86476	288
SAT	MBD2	HDL cholesterol [mmol/l]	-0.007227	0.865	0.95488	556
OVAT	MBD4	HOMA-IR	-0.01004	0.86523	0.896	288
SAT	NSUN7	Body fat [%]	-0.009878	0.86653	0.94905	292
SAT	DNMT3A	Height [m]	0.005804	0.86669	0.89727	839
OVAT	MBD4	FGF21 [pg/ml]	0.008822	0.86746	0.896	360
SAT	ZBTB4	Height [m]	0.005656	0.87007	0.93676	839
SAT	NSUN6	Leptin [ng/ml]	-0.008737	0.87025	0.98327	352
OVAT	TDG	FGF21 [pg/ml]	-0.00854	0.87166	0.99516	360
OVAT	ALYREF	BMI [kg/m2]	-0.005576	0.87188	0.91151	839
OVAT	NSUN2	Body weight [kg]	0.005553	0.87239	0.87239	839
OVAT	DNMT3A	ssCRP [mg/l]	-0.00561	0.87265	0.8746	819
SAT	MBD2	WHtR	0.01495	0.87291	0.95488	117
OVAT	ZBTB4	HbA1c [%]	-0.007512	0.87373	0.95695	450
SAT	DNMT3A	FGF21 [pg/ml]	-0.008371	0.87417	0.89727	360
SAT	ALYREF	Adiponectin [µg/ml]	-0.01793	0.87454	0.96453	80
OVAT	DNMT3A	Height [m]	0.005456	0.8746	0.8746	839
OVAT	NSUN5	Leptin [ng/ml]	0.008423	0.87487	0.97217	352
OVAT	MBD3	Max OVAT adipocyte size [µm]	-0.01841	0.8754	0.95878	75
OVAT	TDG	Body weight [kg]	0.005413	0.8756	0.99516	839
SAT	TET1	Cholesterol [mmol/l]	0.006464	0.87582	0.88446	587
SAT	NTHL1	FPI [pmol/l]	0.009158	0.87638	0.98512	291
OVAT	MBD2	ssCRP [mg/l]	0.005368	0.87808	0.99682	819
SAT	NTHL1	HbA1c [%]	0.007227	0.87849	0.98512	450
SAT	NSUN3	HbA1c [%]	0.007152	0.87974	0.99858	450
OVAT	NTHL1	HOMA-IR	0.008944	0.87988	0.97467	288
OVAT	MBD2	Mean OVAT adipocyte size [µm]	-0.01756	0.88035	0.99682	76
OVAT	DNMT1	FGF21 [pg/ml]	0.007926	0.88081	0.88292	360
OVAT	MBD2	Body weight [kg]	-0.00517	0.88114	0.99682	839
SAT	TET1	HbA1c [%]	-0.007067	0.88116	0.88446	450
OVAT	NTHL1	LDL cholesterol [mmol/l]	-0.006629	0.88187	0.97467	505
OVAT	DNMT1	ssCRP [mg/l]	0.005161	0.88275	0.88292	819
OVAT	DNMT1	HDL cholesterol [mmol/l]	-0.00626	0.88292	0.88292	556
OVAT	NSUN7	Mean SAT adipocyte size [µm]	-0.01716	0.88303	0.95378	76
SAT	DNMT3B	Triglycerides [mmol/l]	0.006066	0.88341	0.88341	587
SAT	TET1	Body fat [%]	-0.008541	0.88446	0.88446	292
SAT	ALYREF	Body weight [kg]	0.004968	0.88575	0.96453	839
SAT	NSUN4	Waist [cm]	0.01325	0.88721	0.9825	117
OVAT	NEIL1	Adiponectin [µg/ml]	-0.01605	0.88765	0.95922	80
OVAT	ZBTB33	ssCRP [mg/l]	0.004877	0.88916	0.90256	819
OVAT	NSUN6	Adiponectin [µg/ml]	0.01574	0.88977	0.97451	80
OVAT	NTHL1	FPI [pmol/l]	0.008149	0.88991	0.97467	291
SAT	ZBTB4	FGF21 [pg/ml]	0.007314	0.88995	0.93676	360
SAT	TDG	Resistin [ng/ml]	-0.006732	0.89059	0.91882	420
OVAT	MBD2	BMI [kg/m2]	-0.004726	0.89129	0.99682	839
SAT	NSUN5	Height [m]	-0.004722	0.89138	0.9319	839
OVAT	UHRF2	Leptin [ng/ml]	0.007291	0.89158	0.89158	352
SAT	DNMT2	Cholesterol [mmol/l]	0.00563	0.89173	0.96885	587
OVAT	MBD1	LDL cholesterol [mmol/l]	-0.005989	0.8932	0.93743	505
OVAT	MBD4	ssCRP [mg/l]	-0.004575	0.896	0.896	819
OVAT	NSUN5	Body weight [kg]	-0.004466	0.89722	0.97217	839
SAT	DNMT3A	Body weight [kg]	0.004464	0.89727	0.89727	839
OVAT	TET1	Body fat [%]	0.007395	0.89987	0.89987	292
SAT	DNMT2	Triglycerides [mmol/l]	0.005138	0.90113	0.96885	587
OVAT	ZBTB33	BMI [kg/m2]	-0.004233	0.90256	0.90256	839
SAT	UHRF2	BMI [kg/m2]	0.004218	0.90291	0.90697	839
SAT	MBD2	Leptin [ng/ml]	0.006523	0.90294	0.95488	352
SAT	MBD4	BMI [kg/m2]	-0.004211	0.90307	0.90307	839
SAT	ALYREF	Leptin [ng/ml]	-0.006464	0.90381	0.96453	352
OVAT	MECP2	BMI [kg/m2]	-0.004163	0.90417	0.96081	839
SAT	UHRF2	Triglycerides [mmol/l]	-0.004833	0.90697	0.90697	587
SAT	NSUN3	Height [m]	0.003994	0.90803	0.99858	839
OVAT	MBD2	FGF21 [pg/ml]	0.006019	0.90935	0.99682	360
OVAT	NSUN7	HbA1c [%]	-0.005206	0.91231	0.95378	450
OVAT	DNMT2	Body weight [kg]	0.003786	0.91279	0.96688	839
OVAT	MBD1	Triglycerides [mmol/l]	-0.004493	0.9135	0.93743	587
OVAT	TET3	Leptin [ng/ml]	-0.005574	0.917	0.97255	352
OVAT	NEIL1	FPG [mmol/l]	0.00376	0.91752	0.95922	761
SAT	SMUG1	Body weight [kg]	0.003532	0.91864	0.9604	839
SAT	TDG	ssCRP [mg/l]	-0.003567	0.91882	0.91882	819
OVAT	MECP2	Adiponectin [µg/ml]	0.01155	0.91904	0.96081	80
OVAT	UNG	FPG [mmol/l]	0.003564	0.9218	0.92256	761
OVAT	UNG	BMI [kg/m2]	0.003361	0.92256	0.92256	839
SAT	ZBTB4	FPI [pmol/l]	-0.005693	0.92297	0.93676	291
SAT	UHRF1	Adiponectin [µg/ml]	-0.01096	0.92314	0.9651	80
OVAT	DNMT2	WHtR	-0.008816	0.92484	0.96688	117
SAT	TET3	Max OVAT adipocyte size [µm]	-0.011	0.92538	0.92538	75
SAT	DNMT2	Max SAT adipocyte size [µm]	0.0108	0.92673	0.96885	75
SAT	ZBTB33	Body weight [kg]	-0.003109	0.92835	0.99796	839
SAT	MBD3	FPI [pmol/l]	0.005277	0.92858	0.95607	291
OVAT	TET3	Body weight [kg]	-0.003026	0.93026	0.97255	839
OVAT	MBD1	HbA1c [%]	-0.004085	0.93114	0.93743	450
OVAT	ZBTB4	Adiponectin [µg/ml]	0.009799	0.93125	0.96224	80
OVAT	TDG	Waist [cm]	0.007779	0.93366	0.99516	117
SAT	ZBTB4	Resistin [ng/ml]	-0.003883	0.93676	0.93676	420
OVAT	MBD1	WHtR	-0.007336	0.93743	0.93743	117
OVAT	UHRF1	FGF21 [pg/ml]	0.004095	0.93826	0.95753	360
SAT	ALYREF	WHtR	0.007216	0.93845	0.96453	117
SAT	ALYREF	Mean OVAT adipocyte size [µm]	-0.008983	0.93861	0.96453	76
OVAT	DNMT3B	Body weight [kg]	-0.002648	0.93896	0.98164	839
OVAT	NSUN1	Body fat [%]	-0.00445	0.93965	0.93965	292
SAT	MBD3	Resistin [ng/ml]	0.003688	0.93994	0.95607	420
OVAT	MBD2	HDL cholesterol [mmol/l]	0.003192	0.94014	0.99682	556
OVAT	TDG	Adiponectin [µg/ml]	0.008463	0.94061	0.99516	80
SAT	NSUN6	FGF21 [pg/ml]	0.003914	0.94098	0.98327	360
OVAT	UHRF1	Height [m]	-0.002537	0.9415	0.95753	839
SAT	MBD2	FGF21 [pg/ml]	-0.003544	0.94655	0.95488	360
SAT	NEIL1	Adiponectin [µg/ml]	0.007513	0.94726	0.94726	80
SAT	MECP2	Body weight [kg]	-0.002282	0.94738	0.99044	839
OVAT	MBD3	Triglycerides [mmol/l]	0.002609	0.94971	0.96352	587
SAT	NTHL1	Body weight [kg]	-0.002113	0.95127	0.98512	839
SAT	NSUN2	HDL cholesterol [mmol/l]	-0.002576	0.95167	0.99244	556
SAT	NSUN6	Cholesterol [mmol/l]	0.002455	0.95268	0.98327	587
SAT	ZBTB33	BMI [kg/m2]	0.00201	0.95364	0.99796	839
SAT	MBD2	HOMA-IR	0.003348	0.95488	0.95488	288
SAT	NSUN7	Mean SAT adipocyte size [µm]	-0.006427	0.95606	0.96928	76
SAT	MBD3	HOMA-IR	0.00326	0.95607	0.95607	288
SAT	NSUN6	Waist [cm]	-0.005141	0.95613	0.98327	117
OVAT	NTHL1	HDL cholesterol [mmol/l]	0.002314	0.95658	0.9805	556
OVAT	UHRF1	FPG [mmol/l]	-0.001934	0.95753	0.95753	761
OVAT	ALYREF	LDL cholesterol [mmol/l]	-0.002339	0.95818	0.95818	505
SAT	NSUN6	Resistin [ng/ml]	0.002453	0.96002	0.98327	420
SAT	SMUG1	Resistin [ng/ml]	-0.002357	0.9616	0.9616	420
OVAT	ZBTB4	Body fat [%]	-0.002783	0.96224	0.96224	292
OVAT	MBD3	Height [m]	-0.001581	0.96352	0.96352	839
OVAT	YBX1	Adiponectin [µg/ml]	-0.005075	0.96436	0.99881	80
SAT	ALYREF	Waist [cm]	0.004156	0.96453	0.96453	117
SAT	ZBTB33	HDL cholesterol [mmol/l]	-0.001889	0.96456	0.99796	556
OVAT	NSUN7	WHtR	0.003971	0.9661	0.9661	117
OVAT	NSUN6	Max OVAT adipocyte size [µm]	-0.004923	0.96656	0.99601	75
SAT	NSUN4	HbA1c [%]	0.001959	0.96695	0.9825	450
OVAT	DNMT2	Triglycerides [mmol/l]	0.001701	0.96719	0.96719	587
SAT	NSUN3	Max SAT adipocyte size [µm]	-0.004539	0.96917	0.99858	75
SAT	NSUN7	Cholesterol [mmol/l]	-0.001593	0.96928	0.96928	587
OVAT	TDG	HbA1c [%]	0.001819	0.96931	0.99516	450
SAT	NSUN1	Waist [cm]	0.00338	0.97115	0.97115	117
OVAT	NSUN5	HDL cholesterol [mmol/l]	-0.001499	0.97187	0.97217	556
OVAT	NSUN5	Waist [cm]	0.00326	0.97217	0.97217	117
SAT	NSUN4	LDL cholesterol [mmol/l]	0.001527	0.9727	0.9825	505
SAT	NSUN3	Max OVAT adipocyte size [µm]	-0.003814	0.9741	0.99858	75
OVAT	SMUG1	Height [m]	-0.001101	0.97459	0.98672	839
OVAT	NSUN3	FPI [pmol/l]	0.001805	0.97554	0.99924	291
SAT	NSUN6	FPG [mmol/l]	0.001057	0.97678	0.98327	761
SAT	NSUN2	Waist [cm]	0.002661	0.97729	0.99244	117
OVAT	MBD2	Max OVAT adipocyte size [µm]	0.003216	0.97815	0.99682	75
OVAT	NTHL1	ssCRP [mg/l]	-0.0008552	0.9805	0.9805	819
OVAT	TDG	FPI [pmol/l]	0.001391	0.98115	0.99516	291
SAT	NSUN4	Height [m]	0.0007586	0.9825	0.9825	839
SAT	NSUN6	WHtR	0.001959	0.98327	0.98327	117
OVAT	NEIL1	Height [m]	-0.0007121	0.98357	0.98357	839
SAT	DNMT2	Max OVAT adipocyte size [µm]	-0.002419	0.98357	0.98357	75
SAT	NTHL1	Leptin [ng/ml]	0.001063	0.98415	0.98512	352
SAT	UNG	LDL cholesterol [mmol/l]	0.000872	0.9844	0.9844	505
SAT	MBD1	Mean OVAT adipocyte size [µm]	0.00227	0.98447	0.98447	76
OVAT	TET3	BMI [kg/m2]	-0.0006598	0.98477	0.98477	839
SAT	NTHL1	Waist [cm]	-0.001743	0.98512	0.98512	117
OVAT	MECP2	HDL cholesterol [mmol/l]	0.0007763	0.98543	0.98543	556
OVAT	SMUG1	Mean OVAT adipocyte size [µm]	0.001942	0.98672	0.98672	76
OVAT	DNMT3B	BMI [kg/m2]	0.0004488	0.98964	0.98964	839
OVAT	MBD2	Leptin [ng/ml]	-0.0006645	0.99009	0.99682	352
SAT	NSUN5	FPG [mmol/l]	-0.000433	0.99049	0.99049	761
SAT	UHRF1	HbA1c [%]	-0.0005308	0.99104	0.99104	450
OVAT	TDG	FPG [mmol/l]	0.000392	0.99139	0.99516	761
SAT	NSUN2	ssCRP [mg/l]	0.0003314	0.99244	0.99244	819
OVAT	TDG	HOMA-IR	0.0003587	0.99516	0.99516	288
OVAT	NSUN6	Triglycerides [mmol/l]	0.000207	0.99601	0.99601	587
OVAT	MBD2	Height [m]	0.0001378	0.99682	0.99682	839
SAT	MECP2	Max OVAT adipocyte size [µm]	-0.0004411	0.997	0.997	75
SAT	ZBTB33	Height [m]	-8.827e-05	0.99796	0.99796	839
SAT	NSUN3	LDL cholesterol [mmol/l]	-7.948e-05	0.99858	0.99858	505
OVAT	YBX1	Leptin [ng/ml]	-7.952e-05	0.99881	0.99881	352
OVAT	NSUN3	Triglycerides [mmol/l]	3.945e-05	0.99924	0.99924	587

## Sheet: Suppl. Table 3
Tissue	Gene	N	Comparision	Statistic paired Wilcoxon test	p	Adj. p
OVAT	DNMT1	52/52	pre vs post surgery	1104	0.00016	0.00048
OVAT	YBX1	52/52	pre vs post surgery	1064	0.000648	0.001944
SAT	TET3	52/52	pre vs post surgery	1061	0.000716	0.00358
OVAT	NSUN2	52/52	pre vs post surgery	996	0.00525	0.01575
SAT	UHRF1	52/52	pre vs post surgery	950	0.0177	0.0885
SAT	TET1	52/52	pre vs post surgery	430	0.0186	0.093
OVAT	MBD4	52/52	pre vs post surgery	940	0.0225	0.675
SAT	ALYREF	52/52	pre vs post surgery	444	0.026	0.13
SAT	TDG	52/52	pre vs post surgery	456	0.0342	0.171
OVAT	DNMT3A	52/52	pre vs post surgery	918	0.0374	1
OVAT	TET1	52/52	pre vs post surgery	469	0.0456	1
OVAT	NTHL1	52/52	pre vs post surgery	472	0.0486	1
OVAT	MBD2	52/52	pre vs post surgery	887	0.0721	1
SAT	DNMT2	52/52	pre vs post surgery	498	0.0828	1
SAT	MBD3	52/52	pre vs post surgery	867	0.106	1
SAT	DNMT3B	52/52	pre vs post surgery	857	0.127	1
OVAT	NEIL1	52/52	pre vs post surgery	523	0.132	1
SAT	UNG	52/52	pre vs post surgery	851	0.141	1
OVAT	UHRF1	52/52	pre vs post surgery	529	0.146	1
OVAT	ALYREF	52/52	pre vs post surgery	834	0.188	1
OVAT	NSUN6	52/52	pre vs post surgery	828	0.207	1
SAT	UHRF2	52/52	pre vs post surgery	553	0.217	1
SAT	NSUN1	52/52	pre vs post surgery	555	0.224	1
OVAT	NSUN5	52/52	pre vs post surgery	813	0.261	1
SAT	NSUN3	52/52	pre vs post surgery	566	0.265	1
SAT	NSUN6	52/52	pre vs post surgery	566	0.265	1
SAT	NEIL1	52/52	pre vs post surgery	568	0.272	1
SAT	NSUN4	52/52	pre vs post surgery	810	0.272	1
SAT	ZBTB4	52/52	pre vs post surgery	803	0.301	1
OVAT	SMUG1	52/52	pre vs post surgery	799	0.319	1
OVAT	NSUN4	52/52	pre vs post surgery	794	0.341	1
SAT	YBX1	52/52	pre vs post surgery	792	0.351	1
SAT	NTHL1	52/52	pre vs post surgery	590	0.37	1
SAT	SMUG1	52/52	pre vs post surgery	786	0.38	1
OVAT	TET2	52/52	pre vs post surgery	785	0.384	1
SAT	DNMT3A	52/52	pre vs post surgery	595	0.394	1
SAT	TET2	52/52	pre vs post surgery	595	0.394	1
SAT	MBD2	52/52	pre vs post surgery	781	0.405	1
OVAT	DNMT3B	52/52	pre vs post surgery	778	0.42	1
SAT	NSUN7	52/52	pre vs post surgery	601	0.426	1
OVAT	NSUN7	52/52	pre vs post surgery	772	0.452	1
SAT	DNMT1	52/52	pre vs post surgery	770	0.463	1
OVAT	ZBTB4	52/52	pre vs post surgery	610	0.475	1
OVAT	DNMT2	52/52	pre vs post surgery	620	0.533	1
SAT	NSUN2	52/52	pre vs post surgery	758	0.533	1
SAT	MECP2	52/52	pre vs post surgery	623	0.551	1
OVAT	MBD1	52/52	pre vs post surgery	753	0.563	1
SAT	MBD4	52/52	pre vs post surgery	743	0.626	1
SAT	NSUN5	52/52	pre vs post surgery	638	0.646	1
OVAT	TET3	52/52	pre vs post surgery	738	0.659	1
OVAT	MBD3	52/52	pre vs post surgery	641	0.665	1
OVAT	ZBTB33	52/52	pre vs post surgery	643	0.679	1
OVAT	NSUN1	52/52	pre vs post surgery	723	0.76	1
OVAT	TDG	52/52	pre vs post surgery	718	0.795	1
OVAT	NSUN3	52/52	pre vs post surgery	709	0.859	1
SAT	ZBTB33	52/52	pre vs post surgery	709	0.859	1
SAT	MBD1	52/52	pre vs post surgery	708	0.866	1
OVAT	UHRF2	52/52	pre vs post surgery	672	0.881	1
OVAT	MECP2	52/52	pre vs post surgery	673	0.888	1
OVAT	UNG	52/52	pre vs post surgery	673	0.888	1

## Sheet: Suppl. Table 4
Tissue	Gene	Clincial parameter	Spearman r	p	FDR	N
OVAT	TET2	Cholesterol [mmol/l]	-0.8059	0.00024595	0.0036893	16
OVAT	TET3	EBMIL	-0.4403	0.0012118	0.018177	52
OVAT	NSUN4	HbA1c [%]	-0.6534	0.006052	0.09078	16
OVAT	TET2	Triglycerides [mmol/l]	-0.5947	0.0083912	0.055736	19
OVAT	TET2	LDL cholesterol [mmol/l]	-0.6923	0.011147	0.055736	13
SAT	ALYREF	Body weight [kg]	0.3486	0.011325	0.11986	52
OVAT	DNMT3B	Triglycerides [mmol/l]	-0.5526	0.015615	0.23422	19
SAT	NSUN1	FPG [mmol/l]	-0.3618	0.015826	0.14767	44
SAT	ALYREF	BMI [kg/m2]	0.3338	0.015981	0.11986	52
OVAT	NSUN4	EBMIL	-0.3293	0.017539	0.13155	52
SAT	NSUN1	HbA1c [%]	-0.5754	0.019689	0.14767	16
OVAT	TET3	BMI [kg/m2]	-0.3223	0.020207	0.13404	52
SAT	NSUN6	FPG [mmol/l]	0.3458	0.021482	0.32223	44
OVAT	MBD4	FPG [mmol/l]	0.3417	0.023211	0.34816	44
OVAT	NSUN6	Body fat [%]	-0.549	0.024451	0.36676	17
OVAT	TET3	Body weight [kg]	-0.3071	0.026808	0.13404	52
OVAT	YBX1	LDL cholesterol [mmol/l]	-0.6154	0.02854	0.4281	13
SAT	UNG	LDL cholesterol [mmol/l]	0.6154	0.02854	0.4281	13
SAT	NTHL1	FPG [mmol/l]	-0.3302	0.028601	0.40437	44
SAT	NEIL1	HbA1c [%]	-0.543	0.02972	0.44581	16
SAT	ALYREF	EBMIL	0.2921	0.036024	0.18012	52
OVAT	UHRF2	Triglycerides [mmol/l]	0.4842	0.037354	0.56032	19
SAT	MBD2	FPG [mmol/l]	0.2997	0.048129	0.72193	44
SAT	UHRF1	HOMA-IR	-0.5874	0.048845	0.51111	12
OVAT	TET2	Body fat [%]	-0.4877	0.049045	0.18392	17
OVAT	NSUN4	Body weight [kg]	-0.2741	0.049216	0.20303	52
OVAT	TDG	LDL cholesterol [mmol/l]	-0.5604	0.049886	0.74829	13
OVAT	MECP2	HOMA-IR	-0.5804	0.052086	0.36115	12
OVAT	SMUG1	Body fat [%]	-0.4804	0.052952	0.51481	17
OVAT	MBD3	Cholesterol [mmol/l]	0.4941	0.053969	0.66197	16
SAT	MBD3	Triglycerides [mmol/l]	0.4491	0.055303	0.82955	19
SAT	MBD4	HOMA-IR	0.5664	0.059034	0.4675	12
OVAT	DNMT2	Cholesterol [mmol/l]	-0.4824	0.060634	0.90951	16
OVAT	NSUN4	BMI [kg/m2]	-0.2619	0.060937	0.20303	52
SAT	TET1	Height [m]	-0.2614	0.061206	0.80461	52
OVAT	ZBTB4	EBMIL	0.2614	0.061458	0.5067	52
OVAT	UHRF1	HbA1c [%]	0.468	0.067531	0.758	16
OVAT	NSUN4	Triglycerides [mmol/l]	-0.4298	0.067676	0.20303	19
OVAT	NEIL1	HbA1c [%]	0.465	0.069511	0.72047	16
OVAT	TET3	FPG [mmol/l]	-0.2752	0.070591	0.26472	44
OVAT	ZBTB4	BMI [kg/m2]	0.2518	0.071958	0.5067	52
SAT	ZBTB4	Cholesterol [mmol/l]	-0.4618	0.073768	0.82695	16
SAT	TDG	HDL cholesterol [mmol/l]	-0.5165	0.074043	0.6951	13
SAT	YBX1	LDL cholesterol [mmol/l]	0.5165	0.074043	0.80816	13
OVAT	MBD2	EBMIL	0.2489	0.075384	0.79053	52
SAT	NTHL1	Body weight [kg]	0.2487	0.075431	0.40437	52
OVAT	DNMT3B	EBMIL	-0.2482	0.076209	0.40674	52
SAT	NSUN6	HbA1c [%]	0.4533	0.077852	0.55129	16
SAT	MBD4	FPI [pmol/l]	0.5315	0.079303	0.4675	12
SAT	NTHL1	BMI [kg/m2]	0.2444	0.080874	0.40437	52
SAT	UHRF1	FPI [pmol/l]	-0.5245	0.083885	0.51111	12
OVAT	MECP2	HDL cholesterol [mmol/l]	0.5	0.084983	0.36115	13
OVAT	TET2	HbA1c [%]	-0.443	0.085725	0.25717	16
OVAT	MECP2	HbA1c [%]	-0.443	0.085725	0.36115	16
SAT	NSUN2	Cholesterol [mmol/l]	0.4382	0.091253	0.78224	16
SAT	ZBTB33	HbA1c [%]	0.4356	0.091686	0.88093	16
OVAT	NSUN6	HDL cholesterol [mmol/l]	0.489	0.092892	0.62566	13
SAT	MBD4	Height [m]	-0.235	0.093501	0.4675	52
OVAT	NEIL1	Cholesterol [mmol/l]	0.4324	0.096063	0.72047	16
OVAT	NSUN3	Height [m]	0.2331	0.096233	0.64003	52
SAT	NSUN1	ssCRP [mg/l]	-0.2328	0.096766	0.48383	52
OVAT	ZBTB4	Body weight [kg]	0.2297	0.10134	0.5067	52
SAT	UHRF1	FPG [mmol/l]	-0.2496	0.10222	0.51111	44
OVAT	SMUG1	Leptin [ng/ml]	-0.3759	0.10312	0.51481	20
OVAT	YBX1	Cholesterol [mmol/l]	-0.4235	0.10362	0.62984	16
SAT	NSUN4	HbA1c [%]	0.4194	0.10583	0.95853	16
SAT	TET1	EBMIL	-0.2259	0.10728	0.80461	52
SAT	YBX1	Body weight [kg]	0.2256	0.10775	0.80816	52
OVAT	TET3	Triglycerides [mmol/l]	-0.3807	0.10865	0.29225	19
SAT	NSUN5	Triglycerides [mmol/l]	0.3807	0.10865	0.74102	19
SAT	DNMT3A	HOMA-IR	0.4895	0.10963	0.61752	12
SAT	DNMT2	HbA1c [%]	-0.415	0.10994	0.89206	16
SAT	ZBTB4	HDL cholesterol [mmol/l]	-0.467	0.11026	0.82695	13
OVAT	NSUN1	Leptin [ng/ml]	0.3684	0.11062	0.94785	20
OVAT	NSUN4	FPG [mmol/l]	-0.2424	0.11282	0.28205	44
OVAT	MECP2	Body weight [kg]	-0.2222	0.11333	0.36115	52
OVAT	UHRF1	Cholesterol [mmol/l]	0.4118	0.11436	0.758	16
OVAT	NSUN2	HOMA-IR	-0.4825	0.11537	0.42669	12
OVAT	MBD3	Body weight [kg]	-0.2209	0.11563	0.66197	52
OVAT	TET3	ssCRP [mg/l]	0.2201	0.1169	0.29225	52
OVAT	NSUN3	FPG [mmol/l]	0.2386	0.11887	0.64003	44
SAT	DNMT2	Triglycerides [mmol/l]	-0.3667	0.12316	0.89206	19
OVAT	MBD2	BMI [kg/m2]	0.2154	0.12496	0.79053	52
OVAT	NSUN6	Leptin [ng/ml]	-0.3549	0.12513	0.62566	20
OVAT	YBX1	HbA1c [%]	-0.3988	0.12597	0.62984	16
OVAT	DNMT1	HOMA-IR	-0.4685	0.12747	0.93883	12
SAT	NSUN5	Leptin [ng/ml]	-0.3504	0.13026	0.74102	20
OVAT	ZBTB33	Cholesterol [mmol/l]	0.3941	0.13194	0.78131	16
OVAT	ZBTB33	HbA1c [%]	0.3929	0.13218	0.78131	16
SAT	TDG	HbA1c [%]	-0.3915	0.13376	0.6951	16
OVAT	DNMT2	LDL cholesterol [mmol/l]	-0.4396	0.13503	0.94751	13
OVAT	MECP2	BMI [kg/m2]	-0.2094	0.13598	0.36115	52
SAT	NSUN6	HOMA-IR	0.4545	0.14041	0.55129	12
SAT	NEIL1	ssCRP [mg/l]	-0.2073	0.14041	0.71602	52
SAT	TET3	Body fat [%]	-0.3725	0.14147	0.813	17
SAT	NSUN7	FPG [mmol/l]	0.2252	0.14167	0.88253	44
SAT	NEIL1	Triglycerides [mmol/l]	0.3491	0.1432	0.71602	19
SAT	NSUN6	BMI [kg/m2]	0.2038	0.14701	0.55129	52
OVAT	TET3	Body fat [%]	-0.3676	0.1471	0.30421	17
OVAT	DNMT3B	HbA1c [%]	-0.3782	0.14861	0.40674	16
OVAT	UHRF1	LDL cholesterol [mmol/l]	0.4231	0.1516	0.758	13
SAT	DNMT3B	HDL cholesterol [mmol/l]	-0.4231	0.1516	0.84138	13
OVAT	NSUN2	BMI [kg/m2]	-0.201	0.15277	0.42669	52
OVAT	MBD4	Body fat [%]	-0.3627	0.15289	0.71008	17
OVAT	SMUG1	HOMA-IR	0.4406	0.15422	0.51481	12
SAT	DNMT3A	FPI [pmol/l]	0.4406	0.15422	0.61752	12
SAT	UHRF2	FPI [pmol/l]	-0.4406	0.15422	0.76421	12
SAT	UHRF2	Cholesterol [mmol/l]	0.3735	0.15477	0.76421	16
OVAT	NSUN2	Leptin [ng/ml]	0.3293	0.15623	0.42669	20
SAT	SMUG1	Triglycerides [mmol/l]	-0.3386	0.1563	0.81746	19
OVAT	MBD4	Height [m]	0.1988	0.15778	0.71008	52
OVAT	MBD2	Body weight [kg]	0.1986	0.15811	0.79053	52
SAT	DNMT3A	Triglycerides [mmol/l]	-0.3368	0.15856	0.61752	19
OVAT	DNMT3B	FPG [mmol/l]	-0.2162	0.15876	0.40674	44
OVAT	ALYREF	HOMA-IR	-0.4336	0.16145	0.81201	12
OVAT	TET3	Leptin [ng/ml]	-0.3248	0.16225	0.30421	20
SAT	TET2	HDL cholesterol [mmol/l]	-0.4121	0.16339	0.8372	13
OVAT	UHRF2	Cholesterol [mmol/l]	0.3647	0.16535	0.8211	16
OVAT	NSUN2	HbA1c [%]	-0.3635	0.16637	0.42669	16
OVAT	UHRF2	HbA1c [%]	0.3635	0.16637	0.8211	16
SAT	TDG	ssCRP [mg/l]	-0.1943	0.16746	0.6951	52
SAT	NSUN2	ssCRP [mg/l]	0.1939	0.16841	0.78224	52
OVAT	MBD3	Height [m]	-0.1913	0.17425	0.66197	52
SAT	MECP2	Height [m]	-0.1912	0.17445	0.88442	52
OVAT	NSUN2	HDL cholesterol [mmol/l]	-0.4011	0.17577	0.42669	13
SAT	ZBTB33	Height [m]	-0.1906	0.17583	0.88093	52
OVAT	DNMT3B	Cholesterol [mmol/l]	-0.3559	0.17641	0.40674	16
OVAT	MBD3	BMI [kg/m2]	-0.1901	0.17652	0.66197	52
SAT	MBD4	EBMIL	-0.1897	0.17751	0.55164	52
OVAT	MECP2	EBMIL	-0.1895	0.17791	0.36115	52
SAT	DNMT3B	LDL cholesterol [mmol/l]	-0.3956	0.1822	0.84138	13
OVAT	MECP2	Triglycerides [mmol/l]	-0.3193	0.18245	0.36115	19
SAT	NSUN7	EBMIL	0.1872	0.18332	0.88253	52
SAT	MBD3	Leptin [ng/ml]	-0.3083	0.18568	0.99604	20
OVAT	UNG	LDL cholesterol [mmol/l]	0.3901	0.18877	0.77288	13
OVAT	DNMT2	FPG [mmol/l]	-0.2016	0.1895	0.94751	44
OVAT	DNMT3B	Body weight [kg]	-0.1845	0.19047	0.40674	52
OVAT	NSUN7	EBMIL	-0.1839	0.19134	0.99131	52
SAT	NSUN6	Body weight [kg]	0.1838	0.19215	0.57644	52
OVAT	MECP2	FPI [pmol/l]	-0.4056	0.19261	0.36115	12
SAT	ALYREF	HOMA-IR	-0.4056	0.19261	0.65205	12
OVAT	MBD1	Triglycerides [mmol/l]	-0.3123	0.19267	0.99399	19
OVAT	DNMT3A	EBMIL	-0.1822	0.19555	0.86965	52
OVAT	NSUN2	EBMIL	-0.1814	0.19746	0.42669	52
SAT	DNMT2	ssCRP [mg/l]	-0.1814	0.19802	0.89206	52
OVAT	NSUN3	Body weight [kg]	0.1813	0.19831	0.64003	52
OVAT	TDG	HbA1c [%]	-0.3385	0.19971	0.77146	16
OVAT	TDG	HOMA-IR	-0.3986	0.20097	0.77146	12
OVAT	UNG	EBMIL	0.1795	0.2022	0.77288	52
OVAT	DNMT3B	LDL cholesterol [mmol/l]	-0.3791	0.20239	0.40674	13
SAT	YBX1	BMI [kg/m2]	0.1792	0.20307	0.81384	52
SAT	NSUN5	Cholesterol [mmol/l]	-0.3353	0.20418	0.74102	16
OVAT	NSUN6	FPG [mmol/l]	0.1948	0.20511	0.76804	44
OVAT	SMUG1	Body weight [kg]	0.1782	0.20627	0.51481	52
OVAT	ALYREF	FPG [mmol/l]	-0.1941	0.20678	0.81201	44
SAT	TDG	EBMIL	-0.1768	0.20924	0.6951	52
OVAT	NSUN3	LDL cholesterol [mmol/l]	0.3736	0.20943	0.64003	13
SAT	NSUN3	LDL cholesterol [mmol/l]	0.3736	0.20943	0.93866	13
SAT	TET3	HOMA-IR	0.3916	0.20956	0.813	12
OVAT	NSUN2	Body weight [kg]	-0.1766	0.21038	0.42669	52
SAT	MECP2	Body weight [kg]	-0.1755	0.21331	0.88442	52
SAT	TET3	Leptin [ng/ml]	0.2902	0.21381	0.813	20
OVAT	NEIL1	Body weight [kg]	-0.1746	0.2157	0.73638	52
OVAT	NSUN3	HDL cholesterol [mmol/l]	0.3681	0.21663	0.64003	13
OVAT	UHRF1	HDL cholesterol [mmol/l]	0.3681	0.21663	0.81236	13
SAT	TET3	HbA1c [%]	0.3267	0.2168	0.813	16
SAT	MBD4	Triglycerides [mmol/l]	-0.2965	0.21708	0.55164	19
OVAT	UHRF2	FPG [mmol/l]	0.1891	0.21896	0.8211	44
SAT	NSUN3	HbA1c [%]	0.3252	0.219	0.93866	16
SAT	NSUN5	FPG [mmol/l]	-0.1889	0.21931	0.74102	44
SAT	ZBTB33	Body fat [%]	-0.3137	0.21965	0.88093	17
OVAT	NSUN4	HDL cholesterol [mmol/l]	-0.3626	0.22399	0.47997	13
SAT	ZBTB4	LDL cholesterol [mmol/l]	-0.3626	0.22399	0.89405	13
SAT	MBD4	FPG [mmol/l]	0.1861	0.22657	0.55164	44
OVAT	DNMT3A	Body fat [%]	-0.3088	0.22725	0.86965	17
SAT	SMUG1	FPI [pmol/l]	0.3776	0.22744	0.81746	12
SAT	YBX1	Height [m]	0.1702	0.22761	0.81384	52
SAT	DNMT3A	Body fat [%]	-0.3064	0.23111	0.61752	17
OVAT	YBX1	Body fat [%]	-0.3064	0.23111	0.77214	17
OVAT	ALYREF	Leptin [ng/ml]	-0.2797	0.23148	0.81201	20
SAT	NSUN6	LDL cholesterol [mmol/l]	-0.3571	0.2315	0.57875	13
OVAT	NTHL1	HbA1c [%]	0.3149	0.2348	0.97891	16
OVAT	DNMT3B	FPI [pmol/l]	0.3706	0.23673	0.40674	12
OVAT	DNMT3A	HOMA-IR	-0.3706	0.23673	0.86965	12
SAT	DNMT3A	EBMIL	-0.1664	0.23766	0.61752	52
OVAT	TDG	Height [m]	-0.1663	0.2387	0.77146	52
OVAT	NSUN2	LDL cholesterol [mmol/l]	-0.3516	0.23917	0.42669	13
OVAT	DNMT3B	BMI [kg/m2]	-0.1642	0.24404	0.40674	52
OVAT	MBD1	HbA1c [%]	0.3091	0.24413	0.99399	16
OVAT	ZBTB33	Height [m]	-0.1641	0.24512	0.78131	52
SAT	NTHL1	FPI [pmol/l]	-0.3636	0.24626	0.59549	12
SAT	TET2	Body fat [%]	-0.2966	0.24699	0.8372	17
SAT	DNMT3A	LDL cholesterol [mmol/l]	-0.3462	0.24701	0.61752	13
SAT	NSUN5	LDL cholesterol [mmol/l]	-0.3462	0.24701	0.74102	13
OVAT	NSUN5	Body weight [kg]	-0.1632	0.24765	0.81728	52
OVAT	MECP2	Height [m]	-0.1624	0.25015	0.41691	52
OVAT	NSUN7	BMI [kg/m2]	-0.1612	0.25282	0.99131	52
SAT	MBD1	Height [m]	0.1614	0.25294	0.86194	52
OVAT	NSUN5	HbA1c [%]	0.3032	0.2537	0.81728	16
SAT	MBD3	HbA1c [%]	-0.3032	0.2537	0.99604	16
OVAT	NEIL1	BMI [kg/m2]	-0.1604	0.25512	0.73638	52
SAT	NTHL1	Triglycerides [mmol/l]	0.2737	0.25586	0.59549	19
OVAT	UNG	Triglycerides [mmol/l]	-0.2737	0.25586	0.77288	19
OVAT	NSUN2	FPI [pmol/l]	-0.3566	0.25601	0.42669	12
OVAT	NSUN3	HOMA-IR	0.3566	0.25601	0.64003	12
OVAT	NSUN6	HOMA-IR	0.3566	0.25601	0.76804	12
SAT	DNMT3B	HbA1c [%]	-0.3017	0.25613	0.84138	16
OVAT	TET1	FPG [mmol/l]	-0.1749	0.25628	0.90141	44
SAT	UNG	EBMIL	0.1596	0.25768	0.93062	52
OVAT	SMUG1	BMI [kg/m2]	0.1595	0.25794	0.51481	52
SAT	NSUN7	ssCRP [mg/l]	0.1594	0.259	0.88253	52
SAT	ZBTB4	Body fat [%]	-0.2892	0.25935	0.89405	17
SAT	SMUG1	FPG [mmol/l]	-0.1733	0.26059	0.81746	44
SAT	ALYREF	LDL cholesterol [mmol/l]	-0.3352	0.26315	0.65205	13
SAT	NSUN4	HDL cholesterol [mmol/l]	-0.3352	0.26315	0.95853	13
SAT	MBD4	Body weight [kg]	-0.158	0.26327	0.55164	52
OVAT	TDG	Triglycerides [mmol/l]	0.2684	0.26541	0.77146	19
OVAT	SMUG1	FPI [pmol/l]	0.3497	0.266	0.51481	12
SAT	SMUG1	Cholesterol [mmol/l]	-0.2941	0.26807	0.81746	16
OVAT	TET1	Height [m]	0.1563	0.26841	0.90141	52
OVAT	DNMT3A	HbA1c [%]	-0.2943	0.26848	0.86965	16
OVAT	NEIL1	Leptin [ng/ml]	-0.2586	0.26967	0.73638	20
SAT	ALYREF	HbA1c [%]	-0.2929	0.27099	0.65205	16
SAT	TDG	Body fat [%]	-0.2819	0.2721	0.6951	17
OVAT	MBD2	FPG [mmol/l]	0.169	0.27278	0.80848	44
SAT	MBD2	ssCRP [mg/l]	0.1543	0.27482	0.97592	52
SAT	ZBTB33	Triglycerides [mmol/l]	0.2632	0.27518	0.88093	19
OVAT	MBD4	EBMIL	0.1537	0.27584	0.71008	52
SAT	NTHL1	EBMIL	0.1536	0.27611	0.59549	52
SAT	SMUG1	HOMA-IR	0.3427	0.27623	0.81746	12
SAT	NSUN3	Cholesterol [mmol/l]	0.2882	0.27813	0.93866	16
OVAT	SMUG1	Triglycerides [mmol/l]	0.2614	0.27849	0.51481	19
SAT	NEIL1	LDL cholesterol [mmol/l]	-0.3242	0.27993	0.8181	13
OVAT	TET1	HDL cholesterol [mmol/l]	0.3242	0.27993	0.90141	13
OVAT	ZBTB33	Body fat [%]	0.277	0.28081	0.78131	17
OVAT	DNMT2	HbA1c [%]	-0.287	0.28118	0.95221	16
OVAT	NSUN1	Height [m]	0.1518	0.28257	0.94785	52
SAT	TDG	Triglycerides [mmol/l]	-0.2579	0.28519	0.6951	19
SAT	UNG	ssCRP [mg/l]	0.1492	0.29098	0.93062	52
OVAT	UHRF1	Height [m]	-0.1487	0.2927	0.87811	52
SAT	ZBTB33	Cholesterol [mmol/l]	0.2794	0.29364	0.88093	16
SAT	MECP2	Cholesterol [mmol/l]	0.2794	0.29364	0.88442	16
SAT	MBD4	Body fat [%]	-0.2696	0.29421	0.55164	17
SAT	UHRF1	Triglycerides [mmol/l]	-0.2526	0.29541	0.87508	19
OVAT	MBD4	Body weight [kg]	0.1475	0.2966	0.71008	52
SAT	NSUN7	HbA1c [%]	-0.2781	0.2969	0.88253	16
OVAT	SMUG1	LDL cholesterol [mmol/l]	-0.3132	0.29734	0.51481	13
OVAT	MBD3	LDL cholesterol [mmol/l]	0.3132	0.29734	0.75458	13
OVAT	DNMT3B	Height [m]	-0.147	0.29821	0.44732	52
OVAT	TET1	Body fat [%]	-0.2672	0.29876	0.90141	17
OVAT	NSUN1	Cholesterol [mmol/l]	-0.2765	0.29893	0.94785	16
SAT	MECP2	BMI [kg/m2]	-0.1463	0.29964	0.88442	52
SAT	TET1	HbA1c [%]	-0.2752	0.30226	0.85707	16
OVAT	NEIL1	Triglycerides [mmol/l]	0.2491	0.30236	0.73638	19
SAT	NSUN4	BMI [kg/m2]	-0.1454	0.30278	0.95853	52
OVAT	NSUN1	ssCRP [mg/l]	0.1445	0.30689	0.94785	52
OVAT	ALYREF	EBMIL	-0.1426	0.31233	0.81201	52
OVAT	ALYREF	Height [m]	0.1421	0.31484	0.81201	52
OVAT	NSUN5	LDL cholesterol [mmol/l]	-0.3022	0.31539	0.81728	13
SAT	MBD2	LDL cholesterol [mmol/l]	0.3022	0.31539	0.97592	13
SAT	MBD1	Triglycerides [mmol/l]	0.2421	0.31655	0.86194	19
OVAT	DNMT2	Body fat [%]	-0.2574	0.3174	0.95221	17
OVAT	NSUN4	HOMA-IR	-0.3147	0.31947	0.59901	12
SAT	NSUN1	HOMA-IR	-0.3147	0.31947	0.80549	12
SAT	DNMT3B	HOMA-IR	-0.3147	0.31947	0.84138	12
SAT	DNMT1	HOMA-IR	0.3147	0.31947	0.98896	12
OVAT	NTHL1	Triglycerides [mmol/l]	0.2386	0.32379	0.97891	19
OVAT	DNMT3A	Leptin [ng/ml]	-0.2316	0.32439	0.86965	20
SAT	NEIL1	FPG [mmol/l]	-0.1517	0.32549	0.8181	44
SAT	SMUG1	Body fat [%]	-0.2525	0.32698	0.81746	17
OVAT	MBD4	ssCRP [mg/l]	-0.1377	0.33041	0.71008	52
OVAT	MECP2	FPG [mmol/l]	-0.1501	0.33074	0.49611	44
SAT	TET2	HOMA-IR	0.3077	0.33086	0.8372	12
SAT	UHRF1	ssCRP [mg/l]	-0.1374	0.33147	0.87508	52
SAT	ALYREF	Body fat [%]	0.25	0.33184	0.65205	17
SAT	NSUN5	HbA1c [%]	-0.259	0.3327	0.83176	16
OVAT	UHRF2	HDL cholesterol [mmol/l]	-0.2912	0.33407	0.88081	13
OVAT	TDG	Body weight [kg]	-0.1358	0.33712	0.77146	52
OVAT	SMUG1	Cholesterol [mmol/l]	-0.2559	0.33757	0.51481	16
SAT	UNG	FPI [pmol/l]	-0.3007	0.34248	0.93062	12
OVAT	NEIL1	LDL cholesterol [mmol/l]	0.2857	0.34365	0.73638	13
SAT	TET3	HDL cholesterol [mmol/l]	-0.2857	0.34365	0.82899	13
SAT	MECP2	EBMIL	-0.1334	0.3449	0.88442	52
OVAT	SMUG1	Height [m]	0.1336	0.34499	0.51481	52
SAT	MBD2	Triglycerides [mmol/l]	0.2281	0.34612	0.97592	19
OVAT	TET2	ssCRP [mg/l]	-0.1332	0.34639	0.70636	52
SAT	NSUN2	BMI [kg/m2]	-0.1323	0.34864	0.78224	52
OVAT	MBD1	FPG [mmol/l]	-0.1445	0.34943	0.99399	44
OVAT	YBX1	Leptin [ng/ml]	-0.2195	0.35074	0.77214	20
SAT	NSUN4	Body weight [kg]	-0.1315	0.35267	0.95853	52
OVAT	YBX1	Triglycerides [mmol/l]	-0.2246	0.35377	0.77214	19
OVAT	NSUN6	Triglycerides [mmol/l]	0.2246	0.35377	0.78165	19
SAT	MECP2	Triglycerides [mmol/l]	0.2246	0.35377	0.88442	19
SAT	MBD3	Height [m]	0.1312	0.35394	0.99604	52
SAT	NTHL1	HOMA-IR	-0.2937	0.35433	0.59549	12
SAT	NSUN6	FPI [pmol/l]	0.2937	0.35433	0.75928	12
OVAT	NSUN1	HOMA-IR	-0.2937	0.35433	0.94785	12
SAT	NTHL1	Cholesterol [mmol/l]	-0.2471	0.355	0.59549	16
OVAT	NSUN7	Cholesterol [mmol/l]	0.2471	0.355	0.99131	16
OVAT	NSUN3	BMI [kg/m2]	0.1299	0.35748	0.67848	52
OVAT	NSUN5	BMI [kg/m2]	-0.1297	0.35843	0.81728	52
SAT	ALYREF	ssCRP [mg/l]	0.1299	0.35884	0.65205	52
SAT	TET2	EBMIL	-0.1289	0.3613	0.8372	52
OVAT	NSUN3	Body fat [%]	-0.2353	0.36186	0.67848	17
SAT	MBD1	FPG [mmol/l]	0.1406	0.36265	0.86194	44
SAT	DNMT3A	HDL cholesterol [mmol/l]	0.2747	0.36326	0.77842	13
SAT	UHRF2	HbA1c [%]	0.2428	0.36484	0.76421	16
OVAT	MBD4	BMI [kg/m2]	0.1276	0.36613	0.71008	52
OVAT	MBD3	HOMA-IR	-0.2867	0.36641	0.75458	12
OVAT	DNMT1	BMI [kg/m2]	0.1276	0.36645	0.93883	52
OVAT	UHRF2	Body fat [%]	0.2328	0.36701	0.88081	17
SAT	ZBTB33	ssCRP [mg/l]	0.1273	0.36832	0.89524	52
OVAT	DNMT3A	FPG [mmol/l]	-0.138	0.37171	0.86965	44
SAT	NSUN2	Height [m]	0.1261	0.37292	0.78224	52
OVAT	MBD2	HDL cholesterol [mmol/l]	0.2692	0.3733	0.80848	13
OVAT	MBD2	LDL cholesterol [mmol/l]	-0.2692	0.3733	0.80848	13
SAT	NSUN7	LDL cholesterol [mmol/l]	-0.2692	0.3733	0.88253	13
SAT	NSUN3	Leptin [ng/ml]	0.209	0.3748	0.93866	20
OVAT	MBD2	Triglycerides [mmol/l]	0.214	0.37729	0.80848	19
OVAT	SMUG1	EBMIL	0.1246	0.37753	0.51481	52
OVAT	MBD4	HOMA-IR	0.2797	0.37871	0.71008	12
OVAT	ALYREF	FPI [pmol/l]	-0.2797	0.37871	0.81201	12
SAT	MBD3	FPG [mmol/l]	-0.1359	0.37915	0.99604	44
SAT	UHRF1	EBMIL	0.1241	0.3795	0.87508	52
OVAT	ALYREF	BMI [kg/m2]	-0.1238	0.38082	0.81201	52
OVAT	TDG	FPG [mmol/l]	0.1354	0.3809	0.77146	44
SAT	NEIL1	Height [m]	-0.1239	0.38147	0.8181	52
SAT	UHRF2	EBMIL	-0.1234	0.38248	0.76421	52
SAT	NSUN2	HbA1c [%]	0.234	0.38307	0.78224	16
SAT	TET1	HDL cholesterol [mmol/l]	0.2637	0.38349	0.85707	13
OVAT	UNG	BMI [kg/m2]	0.1227	0.38513	0.77288	52
OVAT	NSUN4	Cholesterol [mmol/l]	-0.2324	0.38517	0.64195	16
OVAT	DNMT3B	Body fat [%]	-0.223	0.38803	0.52914	17
OVAT	NSUN2	Triglycerides [mmol/l]	-0.2088	0.38938	0.55083	19
OVAT	UHRF1	Triglycerides [mmol/l]	0.2088	0.38938	0.95406	19
SAT	ALYREF	FPI [pmol/l]	-0.2727	0.39123	0.65205	12
SAT	NSUN2	HOMA-IR	-0.2727	0.39123	0.78224	12
OVAT	DNMT1	FPI [pmol/l]	-0.2727	0.39123	0.93883	12
OVAT	DNMT2	EBMIL	-0.121	0.39182	0.97956	52
SAT	NTHL1	HbA1c [%]	-0.2296	0.39236	0.59549	16
OVAT	ZBTB33	Leptin [ng/ml]	0.2015	0.39256	0.78131	20
SAT	TET1	LDL cholesterol [mmol/l]	0.2582	0.39384	0.85707	13
OVAT	MBD3	EBMIL	-0.1203	0.39452	0.75458	52
SAT	UHRF2	Leptin [ng/ml]	-0.2	0.39617	0.76421	20
OVAT	TET1	Triglycerides [mmol/l]	-0.2053	0.39756	0.90141	19
SAT	DNMT3B	FPG [mmol/l]	-0.1307	0.39788	0.84138	44
SAT	TET1	Body fat [%]	0.2181	0.3988	0.85707	17
OVAT	UNG	ssCRP [mg/l]	-0.1194	0.39916	0.77288	52
OVAT	ZBTB33	BMI [kg/m2]	-0.119	0.3996	0.78131	52
SAT	MBD4	BMI [kg/m2]	-0.1183	0.40232	0.67054	52
SAT	NTHL1	ssCRP [mg/l]	0.1185	0.40257	0.59549	52
OVAT	NSUN2	Cholesterol [mmol/l]	-0.2235	0.40394	0.55083	16
OVAT	TET2	HDL cholesterol [mmol/l]	-0.2527	0.40433	0.70636	13
SAT	MBD3	ssCRP [mg/l]	-0.118	0.40462	0.99604	52
OVAT	UNG	Body weight [kg]	0.1179	0.40499	0.77288	52
OVAT	DNMT3A	Triglycerides [mmol/l]	-0.2018	0.40584	0.86965	19
SAT	NSUN6	Leptin [ng/ml]	0.1955	0.40711	0.76332	20
OVAT	NSUN3	HbA1c [%]	0.2208	0.41131	0.68552	16
OVAT	TET1	HbA1c [%]	0.2208	0.41131	0.90141	16
SAT	MBD1	Leptin [ng/ml]	-0.1925	0.41449	0.86194	20
OVAT	NSUN7	Body weight [kg]	-0.1156	0.41465	0.99131	52
OVAT	NSUN7	HDL cholesterol [mmol/l]	0.2473	0.41497	0.99131	13
OVAT	MBD3	Body fat [%]	0.2108	0.41525	0.75458	17
OVAT	YBX1	FPG [mmol/l]	0.1257	0.41609	0.77214	44
OVAT	DNMT1	ssCRP [mg/l]	0.115	0.4167	0.93883	52
SAT	NEIL1	HOMA-IR	-0.2587	0.41694	0.8181	12
OVAT	MBD1	Height [m]	0.1145	0.41894	0.99399	52
SAT	MBD1	ssCRP [mg/l]	-0.1144	0.41932	0.86194	52
OVAT	TET1	EBMIL	-0.1138	0.42066	0.90141	52
SAT	TET2	HbA1c [%]	0.2163	0.42097	0.8372	16
SAT	NSUN1	Cholesterol [mmol/l]	-0.2147	0.42321	0.80549	16
OVAT	ZBTB4	Cholesterol [mmol/l]	0.2147	0.42321	0.81484	16
OVAT	ZBTB4	HDL cholesterol [mmol/l]	0.2418	0.42576	0.81484	13
OVAT	NSUN1	LDL cholesterol [mmol/l]	-0.2418	0.42576	0.94785	13
OVAT	DNMT1	Body weight [kg]	0.1123	0.42779	0.93883	52
OVAT	MECP2	Leptin [ng/ml]	0.1865	0.42948	0.58565	20
SAT	UHRF1	Body weight [kg]	0.1118	0.42991	0.87508	52
SAT	NSUN1	FPI [pmol/l]	-0.2517	0.43012	0.80549	12
SAT	DNMT2	HOMA-IR	-0.2517	0.43012	0.89206	12
SAT	UNG	HOMA-IR	-0.2517	0.43012	0.93062	12
OVAT	NSUN6	Height [m]	0.1112	0.43253	0.78165	52
OVAT	ZBTB33	Body weight [kg]	-0.111	0.43346	0.78131	52
SAT	NSUN3	Body weight [kg]	0.1107	0.43471	0.93866	52
SAT	NEIL1	Cholesterol [mmol/l]	-0.2088	0.43632	0.8181	16
SAT	NTHL1	HDL cholesterol [mmol/l]	0.2363	0.43669	0.59549	13
SAT	ALYREF	HDL cholesterol [mmol/l]	-0.2363	0.43669	0.65504	13
SAT	TDG	LDL cholesterol [mmol/l]	-0.2363	0.43669	0.6951	13
OVAT	ZBTB33	LDL cholesterol [mmol/l]	0.2363	0.43669	0.78131	13
OVAT	TET2	FPG [mmol/l]	-0.1199	0.43827	0.70636	44
SAT	UHRF2	HOMA-IR	-0.2448	0.4435	0.76421	12
SAT	NSUN2	FPI [pmol/l]	-0.2448	0.4435	0.78224	12
OVAT	NSUN7	HOMA-IR	-0.2448	0.4435	0.99131	12
OVAT	UHRF1	EBMIL	-0.1079	0.44523	0.95406	52
SAT	DNMT2	Body weight [kg]	-0.1081	0.44548	0.89206	52
OVAT	TDG	BMI [kg/m2]	-0.1077	0.44595	0.77146	52
OVAT	NEIL1	EBMIL	-0.1077	0.44632	0.76317	52
OVAT	DNMT1	HbA1c [%]	-0.2046	0.44728	0.93883	16
SAT	TET1	Cholesterol [mmol/l]	0.2029	0.44965	0.85707	16
OVAT	ZBTB4	ssCRP [mg/l]	0.1068	0.45106	0.81484	52
OVAT	NTHL1	ssCRP [mg/l]	-0.1064	0.45288	0.97891	52
SAT	TDG	Body weight [kg]	-0.1062	0.45348	0.6951	52
SAT	DNMT1	Body fat [%]	0.1936	0.45504	0.98896	17
SAT	UHRF2	BMI [kg/m2]	-0.1055	0.45542	0.76421	52
SAT	TET1	FPI [pmol/l]	-0.2378	0.4571	0.85707	12
OVAT	TET2	EBMIL	-0.1049	0.45799	0.70636	52
SAT	DNMT1	ssCRP [mg/l]	-0.1048	0.45947	0.98896	52
OVAT	NTHL1	Leptin [ng/ml]	-0.1744	0.46033	0.97891	20
SAT	SMUG1	EBMIL	-0.1034	0.46463	0.9085	52
SAT	NSUN2	FPG [mmol/l]	0.113	0.46529	0.78224	44
SAT	YBX1	EBMIL	0.103	0.46649	0.81384	52
SAT	NSUN7	Height [m]	0.1032	0.46655	0.88253	52
SAT	ZBTB33	EBMIL	-0.1028	0.46723	0.89524	52
OVAT	NTHL1	FPG [mmol/l]	0.1124	0.46754	0.97891	44
OVAT	NSUN5	HDL cholesterol [mmol/l]	-0.2198	0.47035	0.81728	13
OVAT	NSUN3	FPI [pmol/l]	0.2308	0.47091	0.70636	12
OVAT	TET2	FPI [pmol/l]	0.2308	0.47091	0.70636	12
SAT	TET2	FPI [pmol/l]	0.2308	0.47091	0.8372	12
SAT	MBD1	FPI [pmol/l]	-0.2308	0.47091	0.86194	12
SAT	TET3	Triglycerides [mmol/l]	0.1737	0.47542	0.82899	19
OVAT	MBD4	Leptin [ng/ml]	-0.1684	0.47617	0.78271	20
SAT	TET2	Height [m]	-0.1008	0.4772	0.8372	52
SAT	DNMT3B	Body weight [kg]	-0.1006	0.47773	0.84138	52
SAT	YBX1	Triglycerides [mmol/l]	-0.1719	0.47996	0.81384	19
SAT	UHRF2	HDL cholesterol [mmol/l]	0.2143	0.48185	0.76421	13
SAT	MECP2	LDL cholesterol [mmol/l]	-0.2143	0.48185	0.98869	13
OVAT	TDG	Cholesterol [mmol/l]	-0.1882	0.48388	0.77146	16
SAT	DNMT1	FPI [pmol/l]	0.2238	0.48491	0.98896	12
SAT	DNMT3B	BMI [kg/m2]	-0.09869	0.48525	0.84138	52
SAT	DNMT2	Height [m]	-0.09893	0.48532	0.89206	52
OVAT	NSUN7	Triglycerides [mmol/l]	0.1684	0.48911	0.99131	19
OVAT	NSUN6	EBMIL	-0.09741	0.49095	0.78165	52
SAT	DNMT3B	EBMIL	0.09724	0.49171	0.84138	52
SAT	DNMT3A	Height [m]	0.09696	0.49408	0.89699	52
OVAT	NEIL1	FPG [mmol/l]	0.1047	0.49898	0.76317	44
OVAT	MBD3	FPI [pmol/l]	-0.2168	0.49911	0.75458	12
OVAT	YBX1	FPI [pmol/l]	0.2168	0.49911	0.77214	12
OVAT	NSUN6	HbA1c [%]	0.181	0.50228	0.78165	16
OVAT	MBD3	FPG [mmol/l]	-0.1037	0.50305	0.75458	44
SAT	UHRF2	Height [m]	0.09495	0.50312	0.76421	52
SAT	UNG	Cholesterol [mmol/l]	0.1794	0.50502	0.93062	16
SAT	MBD3	LDL cholesterol [mmol/l]	-0.2033	0.50525	0.99604	13
OVAT	NEIL1	ssCRP [mg/l]	-0.0937	0.50878	0.76317	52
OVAT	ZBTB4	HOMA-IR	0.2098	0.51351	0.81484	12
OVAT	NSUN1	FPI [pmol/l]	-0.2098	0.51351	0.94785	12
OVAT	UHRF1	HOMA-IR	0.2098	0.51351	0.96284	12
OVAT	MBD1	Body fat [%]	-0.1691	0.51516	0.99399	17
OVAT	ZBTB4	Leptin [ng/ml]	0.1534	0.51699	0.81484	20
OVAT	DNMT3B	HDL cholesterol [mmol/l]	0.1978	0.51716	0.61103	13
SAT	DNMT1	BMI [kg/m2]	0.09101	0.51999	0.98896	52
OVAT	NSUN4	Body fat [%]	-0.1667	0.52138	0.67474	17
OVAT	NTHL1	Body fat [%]	0.1667	0.52138	0.97891	17
OVAT	NTHL1	Height [m]	-0.09089	0.52164	0.97891	52
OVAT	MBD4	Triglycerides [mmol/l]	0.1561	0.52181	0.78271	19
SAT	NSUN4	Leptin [ng/ml]	-0.1504	0.52535	0.95853	20
SAT	TDG	Cholesterol [mmol/l]	-0.1706	0.5266	0.6951	16
SAT	MECP2	HbA1c [%]	0.1707	0.5273	0.98869	16
OVAT	TDG	FPI [pmol/l]	-0.2028	0.5281	0.77146	12
SAT	NSUN1	HDL cholesterol [mmol/l]	0.1923	0.52918	0.80549	13
SAT	MBD1	HDL cholesterol [mmol/l]	0.1923	0.52918	0.86194	13
SAT	SMUG1	LDL cholesterol [mmol/l]	0.1923	0.52918	0.9085	13
OVAT	DNMT1	LDL cholesterol [mmol/l]	-0.1923	0.52918	0.93883	13
SAT	YBX1	FPG [mmol/l]	0.0974	0.52937	0.81384	44
OVAT	DNMT3B	Leptin [ng/ml]	-0.1489	0.52956	0.61103	20
OVAT	UNG	FPG [mmol/l]	-0.09733	0.52967	0.77288	44
OVAT	NSUN6	BMI [kg/m2]	-0.08853	0.53145	0.78165	52
OVAT	ALYREF	Cholesterol [mmol/l]	0.1676	0.53389	0.81201	16
SAT	ZBTB4	Height [m]	-0.08824	0.53392	0.89405	52
OVAT	ALYREF	Body weight [kg]	-0.08814	0.53438	0.81201	52
OVAT	NSUN4	Height [m]	-0.08798	0.53511	0.67474	52
OVAT	DNMT2	Height [m]	-0.08798	0.53511	0.98706	52
SAT	NSUN5	ssCRP [mg/l]	0.08794	0.5353	0.99123	52
SAT	NSUN1	Body weight [kg]	-0.08788	0.53558	0.80549	52
SAT	TET3	ssCRP [mg/l]	0.08777	0.5361	0.82899	52
SAT	ZBTB33	Body weight [kg]	-0.08754	0.53717	0.89524	52
SAT	DNMT3A	HbA1c [%]	-0.1663	0.53819	0.89699	16
OVAT	YBX1	BMI [kg/m2]	0.08674	0.53982	0.77214	52
SAT	DNMT2	Body fat [%]	0.1593	0.54024	0.89206	17
SAT	NSUN2	Body weight [kg]	-0.08681	0.54056	0.78224	52
OVAT	DNMT3A	ssCRP [mg/l]	-0.0867	0.54109	0.89441	52
OVAT	NSUN5	Cholesterol [mmol/l]	-0.1647	0.54122	0.81728	16
SAT	UHRF2	LDL cholesterol [mmol/l]	0.1868	0.54134	0.76421	13
OVAT	ALYREF	LDL cholesterol [mmol/l]	0.1868	0.54134	0.81201	13
OVAT	UHRF2	Leptin [ng/ml]	0.1444	0.54227	0.88081	20
OVAT	TET3	FPI [pmol/l]	0.1958	0.54287	0.78726	12
SAT	MBD3	FPI [pmol/l]	-0.1958	0.54287	0.99604	12
SAT	TET2	Body weight [kg]	-0.08609	0.54397	0.8372	52
OVAT	NSUN1	Body fat [%]	0.1569	0.54659	0.94785	17
OVAT	TET3	HbA1c [%]	-0.1619	0.54919	0.78726	16
SAT	MBD2	HbA1c [%]	0.1619	0.54919	0.97592	16
SAT	TDG	Height [m]	-0.08482	0.54995	0.6951	52
SAT	NSUN7	Leptin [ng/ml]	-0.1414	0.55082	0.88253	20
SAT	DNMT2	BMI [kg/m2]	-0.08418	0.5519	0.89206	52
SAT	ZBTB4	HbA1c [%]	-0.1604	0.55287	0.89405	16
SAT	NSUN2	LDL cholesterol [mmol/l]	0.1813	0.55362	0.78224	13
OVAT	DNMT1	EBMIL	0.08375	0.55392	0.93883	52
OVAT	YBX1	HOMA-IR	0.1888	0.55783	0.77214	12
OVAT	UHRF2	HOMA-IR	0.1888	0.55783	0.88081	12
SAT	DNMT2	FPI [pmol/l]	-0.1888	0.55783	0.89206	12
SAT	MBD2	HOMA-IR	-0.1888	0.55783	0.97592	12
SAT	YBX1	Leptin [ng/ml]	0.1383	0.55943	0.81384	20
SAT	UHRF2	Triglycerides [mmol/l]	0.1421	0.56042	0.76421	19
OVAT	ZBTB33	Triglycerides [mmol/l]	0.1421	0.56042	0.78131	19
OVAT	UNG	Height [m]	0.08251	0.56091	0.77288	52
SAT	MBD1	BMI [kg/m2]	-0.08187	0.56287	0.86194	52
SAT	DNMT1	Cholesterol [mmol/l]	0.1559	0.5635	0.98896	16
OVAT	NSUN5	Triglycerides [mmol/l]	0.1404	0.56534	0.81728	19
SAT	YBX1	ssCRP [mg/l]	0.08154	0.56554	0.81384	52
OVAT	TDG	EBMIL	-0.08128	0.56574	0.77146	52
OVAT	YBX1	Body weight [kg]	0.08139	0.56624	0.77214	52
SAT	TDG	BMI [kg/m2]	-0.08102	0.56697	0.6951	52
SAT	UHRF1	Cholesterol [mmol/l]	0.1529	0.57102	0.87508	16
OVAT	ZBTB33	EBMIL	-0.08008	0.57148	0.78131	52
OVAT	TET2	Leptin [ng/ml]	-0.1338	0.57247	0.78064	20
OVAT	ZBTB33	FPI [pmol/l]	-0.1818	0.57296	0.78131	12
OVAT	NSUN5	FPI [pmol/l]	0.1818	0.57296	0.81728	12
SAT	NSUN3	BMI [kg/m2]	0.07974	0.57313	0.93866	52
OVAT	NSUN6	Body weight [kg]	-0.07994	0.57321	0.78165	52
OVAT	DNMT1	Triglycerides [mmol/l]	0.1368	0.57523	0.93883	19
SAT	NSUN6	Height [m]	-0.07947	0.57547	0.82642	52
OVAT	TET3	Height [m]	-0.07908	0.57732	0.78726	52
SAT	MBD1	Cholesterol [mmol/l]	0.15	0.57858	0.86194	16
SAT	TET1	Triglycerides [mmol/l]	0.1351	0.5802	0.89196	19
SAT	NSUN2	Leptin [ng/ml]	-0.1308	0.58123	0.78224	20
OVAT	UNG	HOMA-IR	-0.1748	0.58826	0.77288	12
SAT	SMUG1	Leptin [ng/ml]	-0.1278	0.59006	0.9085	20
SAT	ZBTB33	LDL cholesterol [mmol/l]	0.1648	0.59118	0.89524	13
SAT	TET2	FPG [mmol/l]	0.08295	0.59243	0.8372	44
SAT	TDG	FPG [mmol/l]	0.08267	0.59369	0.6951	44
SAT	TET1	FPG [mmol/l]	-0.08246	0.59464	0.89196	44
SAT	DNMT3B	Triglycerides [mmol/l]	-0.1298	0.59524	0.84138	19
SAT	ZBTB33	BMI [kg/m2]	-0.07487	0.59683	0.89524	52
SAT	NSUN1	Triglycerides [mmol/l]	0.1281	0.60028	0.80549	19
OVAT	DNMT3B	HOMA-IR	0.1678	0.60373	0.64685	12
SAT	NSUN7	HOMA-IR	-0.1678	0.60373	0.88253	12
SAT	NSUN1	LDL cholesterol [mmol/l]	0.1593	0.60393	0.80549	13
SAT	DNMT3B	ssCRP [mg/l]	-0.07343	0.60494	0.84138	52
SAT	UNG	Triglycerides [mmol/l]	-0.1263	0.60535	0.93062	19
OVAT	NSUN7	ssCRP [mg/l]	0.07313	0.60641	0.99131	52
OVAT	NSUN4	ssCRP [mg/l]	0.07304	0.60684	0.67474	52
OVAT	SMUG1	FPG [mmol/l]	0.07908	0.60989	0.76237	44
OVAT	NSUN5	FPG [mmol/l]	0.0783	0.61341	0.81728	44
SAT	MBD1	Body weight [kg]	-0.07161	0.61391	0.86194	52
SAT	DNMT3B	Cholesterol [mmol/l]	-0.1353	0.61701	0.84138	16
SAT	MBD2	Cholesterol [mmol/l]	0.1353	0.61701	0.97592	16
OVAT	NSUN4	FPI [pmol/l]	-0.1608	0.61936	0.67474	12
SAT	UHRF1	BMI [kg/m2]	0.06958	0.62308	0.87508	52
SAT	DNMT3A	Cholesterol [mmol/l]	-0.1324	0.62482	0.93723	16
SAT	NSUN2	Triglycerides [mmol/l]	0.1193	0.62579	0.78224	19
SAT	NSUN1	EBMIL	-0.06898	0.62608	0.80549	52
SAT	ZBTB4	EBMIL	-0.06856	0.62822	0.89405	52
OVAT	NSUN4	LDL cholesterol [mmol/l]	-0.1484	0.62976	0.67474	13
OVAT	UNG	HDL cholesterol [mmol/l]	-0.1484	0.62976	0.77288	13
SAT	DNMT2	LDL cholesterol [mmol/l]	-0.1484	0.62976	0.89206	13
SAT	NSUN4	LDL cholesterol [mmol/l]	-0.1484	0.62976	0.95853	13
SAT	TET3	BMI [kg/m2]	0.06796	0.63123	0.82899	52
SAT	MBD1	EBMIL	0.06779	0.63209	0.86194	52
SAT	TDG	HOMA-IR	-0.1538	0.63514	0.6951	12
SAT	ZBTB4	HOMA-IR	-0.1538	0.63514	0.89405	12
OVAT	TET1	FPI [pmol/l]	0.1538	0.63514	0.98754	12
SAT	UNG	HbA1c [%]	0.128	0.63653	0.93062	16
SAT	NSUN4	ssCRP [mg/l]	-0.06702	0.63686	0.95853	52
OVAT	MECP2	Body fat [%]	0.1225	0.63896	0.7987	17
SAT	NSUN7	Body weight [kg]	0.06636	0.64021	0.88253	52
SAT	YBX1	Cholesterol [mmol/l]	0.1265	0.64055	0.81384	16
OVAT	MBD4	Cholesterol [mmol/l]	0.1265	0.64055	0.83394	16
OVAT	YBX1	EBMIL	0.06608	0.64071	0.80089	52
SAT	YBX1	HbA1c [%]	0.1251	0.64437	0.81384	16
SAT	TET2	BMI [kg/m2]	-0.06454	0.64852	0.8372	52
SAT	TDG	Leptin [ng/ml]	-0.1083	0.64876	0.6951	20
OVAT	UHRF1	Body weight [kg]	-0.06465	0.64886	0.99746	52
SAT	MBD2	Body weight [kg]	0.06448	0.64973	0.97592	52
OVAT	NSUN6	FPI [pmol/l]	0.1469	0.65107	0.81384	12
SAT	YBX1	FPI [pmol/l]	-0.1469	0.65107	0.81384	12
OVAT	ZBTB4	FPI [pmol/l]	0.1469	0.65107	0.81484	12
OVAT	DNMT3A	FPI [pmol/l]	-0.1469	0.65107	0.89441	12
SAT	ALYREF	Triglycerides [mmol/l]	-0.1105	0.65172	0.78068	19
SAT	MBD2	EBMIL	0.06386	0.652	0.97592	52
SAT	DNMT2	EBMIL	-0.06343	0.65418	0.89206	52
OVAT	ALYREF	ssCRP [mg/l]	0.06356	0.65438	0.89234	52
OVAT	NEIL1	HDL cholesterol [mmol/l]	-0.1374	0.656	0.79393	13
SAT	UNG	HDL cholesterol [mmol/l]	-0.1374	0.656	0.93062	13
OVAT	ZBTB4	FPG [mmol/l]	0.06893	0.65663	0.81484	44
OVAT	UHRF2	ssCRP [mg/l]	-0.06297	0.65743	0.88081	52
OVAT	TET1	Leptin [ng/ml]	-0.1053	0.65799	0.98754	20
OVAT	NSUN5	Height [m]	-0.0627	0.65878	0.81728	52
SAT	TET3	EBMIL	0.06173	0.66292	0.82899	52
SAT	MECP2	ssCRP [mg/l]	-0.06186	0.6631	0.99623	52
SAT	UHRF2	Body weight [kg]	-0.06179	0.66345	0.82931	52
SAT	NSUN7	Cholesterol [mmol/l]	-0.1176	0.66443	0.88253	16
SAT	NTHL1	Body fat [%]	0.1127	0.66642	0.83303	17
SAT	MBD3	Body fat [%]	0.1127	0.66642	0.99604	17
SAT	TET3	FPI [pmol/l]	0.1399	0.66715	0.82899	12
OVAT	MBD4	FPI [pmol/l]	0.1399	0.66715	0.83394	12
OVAT	MBD2	HOMA-IR	0.1399	0.66715	0.96687	12
OVAT	DNMT2	FPI [pmol/l]	0.1399	0.66715	0.98706	12
SAT	MBD3	HOMA-IR	-0.1399	0.66715	0.99604	12
OVAT	ZBTB4	Triglycerides [mmol/l]	-0.1053	0.66747	0.81484	19
SAT	ALYREF	FPG [mmol/l]	-0.06625	0.66919	0.78068	44
OVAT	NTHL1	HDL cholesterol [mmol/l]	0.1319	0.66927	0.97891	13
OVAT	UNG	HbA1c [%]	-0.1148	0.67206	0.77288	16
SAT	TET3	FPG [mmol/l]	0.06512	0.6745	0.82899	44
SAT	NSUN1	BMI [kg/m2]	-0.05917	0.67612	0.80549	52
SAT	ALYREF	Leptin [ng/ml]	0.09925	0.67659	0.78068	20
SAT	NSUN3	EBMIL	0.05899	0.677	0.93866	52
SAT	DNMT1	Body weight [kg]	0.05889	0.67838	0.98896	52
OVAT	NEIL1	Body fat [%]	-0.1078	0.68031	0.79393	17
OVAT	NSUN2	Body fat [%]	0.1078	0.68031	0.85039	17
SAT	NSUN3	FPG [mmol/l]	-0.06371	0.68117	0.93866	44
SAT	NEIL1	FPI [pmol/l]	-0.1329	0.68337	0.99254	12
OVAT	NEIL1	Height [m]	-0.05701	0.68807	0.79393	52
SAT	TET2	ssCRP [mg/l]	0.05652	0.69064	0.8372	52
SAT	MBD1	HbA1c [%]	-0.1074	0.69209	0.86511	16
SAT	NSUN6	Body fat [%]	0.1029	0.69431	0.82642	17
OVAT	TDG	Body fat [%]	-0.1029	0.69431	0.86788	17
OVAT	MBD1	HDL cholesterol [mmol/l]	0.1209	0.69608	0.99399	13
SAT	UNG	FPG [mmol/l]	-0.06026	0.69761	0.93062	44
SAT	NSUN1	Height [m]	-0.05509	0.69809	0.80549	52
OVAT	MECP2	ssCRP [mg/l]	0.05498	0.69865	0.80613	52
OVAT	UHRF1	BMI [kg/m2]	-0.05473	0.69923	0.99746	52
SAT	MECP2	Leptin [ng/ml]	-0.09173	0.7001	0.99623	20
OVAT	DNMT3A	Height [m]	-0.05419	0.70279	0.89441	52
SAT	NSUN4	FPG [mmol/l]	0.05892	0.70402	0.95853	44
SAT	MBD2	BMI [kg/m2]	0.05353	0.7055	0.97592	52
SAT	TET1	BMI [kg/m2]	0.05327	0.70685	0.89523	52
SAT	NSUN3	Height [m]	0.05308	0.70861	0.93866	52
OVAT	UNG	Leptin [ng/ml]	0.08872	0.70958	0.77288	20
OVAT	YBX1	Height [m]	0.05184	0.71513	0.82515	52
OVAT	UNG	FPI [pmol/l]	-0.1189	0.71618	0.77288	12
SAT	TET1	HOMA-IR	-0.1189	0.71618	0.89523	12
OVAT	TET1	HOMA-IR	0.1189	0.71618	0.98754	12
SAT	SMUG1	HbA1c [%]	-0.0986	0.71638	0.9085	16
OVAT	NSUN1	HbA1c [%]	0.09713	0.72045	0.94785	16
SAT	TET3	Body weight [kg]	0.05082	0.72052	0.82899	52
SAT	NSUN3	Triglycerides [mmol/l]	-0.08772	0.72094	0.93866	19
OVAT	UNG	Cholesterol [mmol/l]	-0.09706	0.72136	0.77288	16
SAT	UNG	Height [m]	0.0506	0.72167	0.93062	52
SAT	YBX1	Body fat [%]	-0.09314	0.72258	0.83374	17
SAT	NSUN7	Body fat [%]	-0.09314	0.72258	0.88253	17
OVAT	UHRF2	EBMIL	-0.05029	0.72262	0.88081	52
SAT	TET3	LDL cholesterol [mmol/l]	-0.1099	0.72325	0.82899	13
OVAT	MBD4	HDL cholesterol [mmol/l]	0.1099	0.72325	0.83452	13
OVAT	NSUN6	LDL cholesterol [mmol/l]	-0.1099	0.72325	0.83452	13
SAT	SMUG1	HDL cholesterol [mmol/l]	0.1099	0.72325	0.9085	13
OVAT	DNMT1	Leptin [ng/ml]	0.08421	0.72389	0.93883	20
SAT	DNMT1	FPG [mmol/l]	0.05455	0.72507	0.98896	44
OVAT	UHRF2	Body weight [kg]	-0.04936	0.7282	0.88081	52
SAT	NEIL1	Leptin [ng/ml]	-0.08271	0.72868	0.99254	20
OVAT	NSUN1	EBMIL	0.04883	0.73032	0.94785	52
SAT	DNMT3B	FPI [pmol/l]	-0.1119	0.73278	0.85848	12
OVAT	TET2	HOMA-IR	0.1119	0.73278	0.91597	12
SAT	MECP2	HOMA-IR	0.1119	0.73278	0.99623	12
SAT	UHRF1	HbA1c [%]	-0.09124	0.73682	0.87508	16
OVAT	MBD3	HbA1c [%]	0.09124	0.73682	0.92249	16
OVAT	NSUN5	Body fat [%]	-0.08824	0.73685	0.81728	17
OVAT	NSUN4	Leptin [ng/ml]	-0.0797	0.73828	0.73828	20
SAT	DNMT2	Leptin [ng/ml]	0.0797	0.73828	0.91441	20
SAT	NSUN6	EBMIL	0.0473	0.73851	0.82642	52
SAT	NSUN6	ssCRP [mg/l]	0.04721	0.7396	0.82642	52
SAT	NSUN4	EBMIL	-0.04687	0.74079	0.95853	52
OVAT	DNMT2	BMI [kg/m2]	0.04644	0.74307	0.98706	52
OVAT	ZBTB33	FPG [mmol/l]	-0.05074	0.74358	0.92948	44
SAT	DNMT3B	Body fat [%]	0.08578	0.74402	0.85848	17
SAT	ZBTB4	Body weight [kg]	-0.04616	0.74522	0.89405	52
SAT	ZBTB4	BMI [kg/m2]	-0.04576	0.74672	0.89405	52
OVAT	UHRF2	BMI [kg/m2]	-0.04559	0.74764	0.88081	52
OVAT	NSUN1	Body weight [kg]	0.04569	0.74772	0.94785	52
OVAT	NTHL1	HOMA-IR	0.1049	0.74948	0.97891	12
SAT	UHRF1	LDL cholesterol [mmol/l]	0.0989	0.75073	0.87508	13
OVAT	MBD3	HDL cholesterol [mmol/l]	0.0989	0.75073	0.92249	13
OVAT	NTHL1	LDL cholesterol [mmol/l]	0.0989	0.75073	0.97891	13
SAT	UHRF1	Height [m]	0.04478	0.75258	0.87508	52
SAT	ZBTB4	Triglycerides [mmol/l]	0.07719	0.75367	0.89405	19
OVAT	DNMT3A	Cholesterol [mmol/l]	0.08529	0.75456	0.89441	16
OVAT	ZBTB4	Body fat [%]	-0.08088	0.75841	0.81484	17
OVAT	NSUN5	Leptin [ng/ml]	0.07218	0.76247	0.81728	20
SAT	NSUN6	Triglycerides [mmol/l]	0.07368	0.76467	0.82642	19
SAT	UNG	Body fat [%]	0.07843	0.76564	0.93062	17
SAT	MBD4	HbA1c [%]	-0.08094	0.76571	0.9249	16
OVAT	DNMT3A	Body weight [kg]	-0.04206	0.76718	0.89441	52
SAT	MBD4	Leptin [ng/ml]	-0.07068	0.76733	0.9249	20
SAT	NSUN7	BMI [kg/m2]	0.04124	0.77107	0.88253	52
SAT	NSUN6	Cholesterol [mmol/l]	-0.07941	0.77132	0.82642	16
OVAT	NTHL1	EBMIL	-0.04098	0.77245	0.97891	52
SAT	NSUN5	Height [m]	-0.04089	0.77349	0.99123	52
SAT	TET3	Height [m]	0.04085	0.77372	0.82899	52
SAT	MBD2	Leptin [ng/ml]	0.06767	0.77708	0.97592	20
OVAT	TET1	LDL cholesterol [mmol/l]	0.08791	0.7785	0.98754	13
SAT	TET2	Cholesterol [mmol/l]	-0.07647	0.77974	0.8372	16
SAT	MBD1	Body fat [%]	0.07353	0.78015	0.89441	17
SAT	UHRF1	Leptin [ng/ml]	0.06617	0.78197	0.87508	20
SAT	NSUN3	FPI [pmol/l]	-0.09091	0.7832	0.93866	12
SAT	NSUN4	HOMA-IR	0.09091	0.7832	0.95853	12
OVAT	UHRF1	FPI [pmol/l]	0.09091	0.7832	0.99746	12
OVAT	DNMT1	FPG [mmol/l]	0.042	0.7866	0.93883	44
SAT	SMUG1	Body weight [kg]	0.03839	0.78701	0.9085	52
SAT	SMUG1	Height [m]	-0.03832	0.78736	0.9085	52
SAT	DNMT3A	ssCRP [mg/l]	-0.03787	0.78985	0.96081	52
SAT	NTHL1	Height [m]	-0.03785	0.78991	0.91144	52
SAT	ZBTB4	Leptin [ng/ml]	-0.06316	0.79177	0.89405	20
OVAT	ZBTB4	LDL cholesterol [mmol/l]	0.08242	0.79249	0.81484	13
OVAT	UHRF2	LDL cholesterol [mmol/l]	0.08242	0.79249	0.88081	13
OVAT	TDG	HDL cholesterol [mmol/l]	-0.08242	0.79249	0.91441	13
SAT	DNMT2	HDL cholesterol [mmol/l]	0.08242	0.79249	0.91441	13
OVAT	TET3	LDL cholesterol [mmol/l]	-0.08242	0.79249	0.94942	13
SAT	UHRF2	ssCRP [mg/l]	-0.03718	0.79355	0.91564	52
OVAT	ZBTB4	HbA1c [%]	0.07064	0.79489	0.81484	16
SAT	MBD3	Cholesterol [mmol/l]	-0.07059	0.79665	0.99604	16
OVAT	MBD1	Leptin [ng/ml]	-0.06165	0.79669	0.99399	20
OVAT	DNMT3A	BMI [kg/m2]	-0.03628	0.79796	0.89441	52
OVAT	DNMT2	HOMA-IR	-0.08392	0.8002	0.98706	12
SAT	NSUN5	FPI [pmol/l]	0.08392	0.8002	0.99123	12
SAT	DNMT1	Leptin [ng/ml]	-0.06015	0.80161	0.98896	20
OVAT	DNMT1	Height [m]	-0.03567	0.80177	0.93883	52
SAT	NSUN5	Body fat [%]	-0.06618	0.80206	0.99123	17
OVAT	NSUN7	Body fat [%]	0.06618	0.80206	0.99131	17
OVAT	NSUN5	EBMIL	-0.03517	0.80403	0.81728	52
OVAT	NSUN1	FPG [mmol/l]	-0.03834	0.80484	0.94785	44
OVAT	NTHL1	Cholesterol [mmol/l]	0.06765	0.80514	0.97891	16
SAT	NSUN4	Height [m]	0.03494	0.80573	0.95853	52
OVAT	MBD4	LDL cholesterol [mmol/l]	-0.07692	0.80653	0.86414	13
SAT	NSUN7	HDL cholesterol [mmol/l]	-0.07692	0.80653	0.88253	13
SAT	MBD4	HDL cholesterol [mmol/l]	-0.07692	0.80653	0.9249	13
SAT	UNG	Leptin [ng/ml]	-0.05865	0.80653	0.93062	20
OVAT	MBD3	ssCRP [mg/l]	-0.03407	0.81052	0.92249	52
OVAT	TET1	BMI [kg/m2]	-0.03389	0.81104	0.98754	52
SAT	TET2	Leptin [ng/ml]	-0.05714	0.81147	0.8372	20
OVAT	MBD2	HbA1c [%]	-0.06475	0.81169	0.96687	16
OVAT	NSUN5	ssCRP [mg/l]	0.03381	0.81192	0.81728	52
OVAT	DNMT1	Cholesterol [mmol/l]	-0.06471	0.81365	0.93883	16
OVAT	ALYREF	Triglycerides [mmol/l]	-0.05789	0.81472	0.95853	19
OVAT	ZBTB4	Height [m]	-0.03328	0.81484	0.81484	52
SAT	UHRF1	Body fat [%]	0.06127	0.81674	0.87508	17
OVAT	NSUN5	HOMA-IR	0.07692	0.81728	0.81728	12
OVAT	NEIL1	FPI [pmol/l]	-0.07692	0.81728	0.87566	12
SAT	DNMT3A	FPG [mmol/l]	-0.03545	0.8193	0.96081	44
OVAT	MECP2	LDL cholesterol [mmol/l]	-0.07143	0.82063	0.82218	13
OVAT	SMUG1	HDL cholesterol [mmol/l]	0.07143	0.82063	0.94688	13
OVAT	UHRF2	Height [m]	-0.03195	0.82209	0.88081	52
OVAT	MECP2	Cholesterol [mmol/l]	0.06176	0.82218	0.82218	16
OVAT	NSUN6	Cholesterol [mmol/l]	-0.06176	0.82218	0.88091	16
OVAT	MBD1	ssCRP [mg/l]	-0.03193	0.8222	0.99399	52
OVAT	NSUN2	Height [m]	-0.03157	0.8242	0.94253	52
SAT	NSUN5	BMI [kg/m2]	-0.03108	0.82651	0.99123	52
SAT	ZBTB4	ssCRP [mg/l]	0.03112	0.82664	0.89405	52
OVAT	UHRF1	FPG [mmol/l]	0.03376	0.82778	0.99746	44
SAT	NSUN3	ssCRP [mg/l]	0.03082	0.82828	0.93866	52
SAT	MBD4	ssCRP [mg/l]	0.03022	0.83156	0.9249	52
SAT	NSUN7	FPI [pmol/l]	0.06993	0.83445	0.88253	12
SAT	ZBTB4	FPI [pmol/l]	0.06993	0.83445	0.89405	12
SAT	MBD2	FPI [pmol/l]	-0.06993	0.83445	0.97592	12
SAT	MECP2	FPI [pmol/l]	-0.06993	0.83445	0.99623	12
SAT	TET2	LDL cholesterol [mmol/l]	-0.06593	0.83479	0.8372	13
OVAT	DNMT3A	LDL cholesterol [mmol/l]	-0.06593	0.83479	0.89441	13
SAT	MBD1	LDL cholesterol [mmol/l]	0.06593	0.83479	0.89441	13
OVAT	MBD2	Leptin [ng/ml]	-0.04962	0.83625	0.96687	20
OVAT	NSUN7	Leptin [ng/ml]	-0.04962	0.83625	0.99131	20
SAT	TET2	Triglycerides [mmol/l]	-0.05088	0.8372	0.8372	19
OVAT	DNMT2	Body weight [kg]	0.02865	0.8402	0.98706	52
OVAT	DNMT2	Leptin [ng/ml]	-0.04812	0.84122	0.98706	20
SAT	NSUN5	Body weight [kg]	-0.02801	0.84373	0.99123	52
SAT	MBD3	EBMIL	0.02766	0.84535	0.99604	52
OVAT	ALYREF	HbA1c [%]	-0.05298	0.8455	0.95853	16
SAT	ZBTB33	Leptin [ng/ml]	0.04662	0.8462	0.95617	20
OVAT	MBD2	Body fat [%]	-0.05147	0.84628	0.96687	17
SAT	NEIL1	BMI [kg/m2]	0.02741	0.84676	0.99254	52
OVAT	TET3	Cholesterol [mmol/l]	0.05294	0.84789	0.94942	16
SAT	NSUN4	FPI [pmol/l]	0.06294	0.85168	0.95853	12
OVAT	NTHL1	FPI [pmol/l]	0.06294	0.85168	0.97891	12
OVAT	NSUN3	EBMIL	-0.02612	0.85386	0.98754	52
OVAT	TET2	Height [m]	0.02545	0.85787	0.96286	52
OVAT	MBD1	EBMIL	-0.0251	0.85954	0.99399	52
OVAT	UNG	Body fat [%]	-0.04657	0.86113	0.86113	17
SAT	MBD4	LDL cholesterol [mmol/l]	-0.05495	0.86324	0.9249	13
SAT	MBD2	HDL cholesterol [mmol/l]	0.05495	0.86324	0.97592	13
SAT	MBD3	HDL cholesterol [mmol/l]	0.05495	0.86324	0.99604	13
OVAT	NSUN7	HbA1c [%]	0.04562	0.86676	0.99131	16
SAT	DNMT2	FPG [mmol/l]	-0.02594	0.86728	0.92923	44
SAT	DNMT1	EBMIL	-0.02339	0.86902	0.98896	52
SAT	ZBTB33	FPG [mmol/l]	-0.02558	0.86907	0.95617	44
SAT	DNMT1	Triglycerides [mmol/l]	-0.04035	0.87116	0.98896	19
SAT	NEIL1	Body fat [%]	-0.04167	0.87602	0.99254	17
OVAT	NSUN3	Triglycerides [mmol/l]	-0.0386	0.87684	0.98754	19
SAT	ZBTB33	HDL cholesterol [mmol/l]	-0.04945	0.87752	0.95617	13
OVAT	NSUN7	LDL cholesterol [mmol/l]	0.04945	0.87752	0.99131	13
SAT	NSUN4	Cholesterol [mmol/l]	-0.04118	0.88239	0.95853	16
OVAT	MBD2	Cholesterol [mmol/l]	-0.04118	0.88239	0.96687	16
OVAT	MBD1	Cholesterol [mmol/l]	-0.04118	0.88239	0.99399	16
SAT	NSUN7	Triglycerides [mmol/l]	0.03684	0.88253	0.88253	19
SAT	NSUN5	EBMIL	-0.02058	0.88471	0.99123	52
SAT	TDG	FPI [pmol/l]	-0.04895	0.88634	0.88634	12
OVAT	DNMT3B	ssCRP [mg/l]	-0.02019	0.88702	0.88702	52
SAT	SMUG1	BMI [kg/m2]	0.02015	0.88709	0.95045	52
SAT	TET1	Body weight [kg]	0.01947	0.89102	0.91645	52
SAT	ALYREF	Cholesterol [mmol/l]	-0.03824	0.89105	0.91946	16
SAT	UHRF1	HDL cholesterol [mmol/l]	0.04396	0.89185	0.89185	13
SAT	NSUN6	HDL cholesterol [mmol/l]	0.04396	0.89185	0.89185	13
SAT	NSUN3	HDL cholesterol [mmol/l]	0.04396	0.89185	0.93866	13
OVAT	DNMT2	HDL cholesterol [mmol/l]	0.04396	0.89185	0.98706	13
OVAT	MBD4	HbA1c [%]	-0.03532	0.89668	0.89668	16
SAT	NSUN2	EBMIL	-0.01801	0.89901	0.99277	52
SAT	DNMT3B	Height [m]	-0.01796	0.89941	0.93666	52
OVAT	NSUN1	Triglycerides [mmol/l]	-0.03158	0.89963	0.94785	19
SAT	MECP2	FPG [mmol/l]	0.01917	0.9017	0.99623	44
SAT	YBX1	HOMA-IR	-0.04196	0.90374	0.96829	12
SAT	TET1	ssCRP [mg/l]	-0.01631	0.90865	0.91645	52
OVAT	TET1	ssCRP [mg/l]	-0.01618	0.90936	0.98754	52
SAT	MBD2	Height [m]	-0.01591	0.91086	0.97592	52
OVAT	MBD3	Leptin [ng/ml]	-0.02707	0.91141	0.92249	20
SAT	NSUN1	Body fat [%]	0.02941	0.91342	0.91645	17
OVAT	MBD1	Body weight [kg]	0.01507	0.91553	0.99399	52
SAT	NSUN1	Leptin [ng/ml]	-0.02556	0.91645	0.91645	20
SAT	TET1	Leptin [ng/ml]	0.02556	0.91645	0.91645	20
OVAT	NSUN3	Cholesterol [mmol/l]	-0.02941	0.91709	0.98754	16
SAT	ALYREF	Height [m]	0.01437	0.91946	0.91946	52
OVAT	NSUN1	HDL cholesterol [mmol/l]	-0.03297	0.92059	0.94785	13
SAT	MBD1	HOMA-IR	-0.03497	0.92118	0.92118	12
OVAT	TET3	HOMA-IR	-0.03497	0.92118	0.94942	12
SAT	ZBTB33	HOMA-IR	-0.03497	0.92118	0.95617	12
OVAT	NSUN7	FPI [pmol/l]	0.03497	0.92118	0.99131	12
OVAT	MBD1	HOMA-IR	0.03497	0.92118	0.99399	12
SAT	DNMT3A	Leptin [ng/ml]	-0.02406	0.9215	0.96081	20
OVAT	NSUN2	FPG [mmol/l]	-0.01515	0.92223	0.94253	44
SAT	DNMT3A	Body weight [kg]	0.01384	0.92245	0.96081	52
OVAT	MBD3	Triglycerides [mmol/l]	0.02456	0.92249	0.92249	19
SAT	NSUN3	Body fat [%]	-0.02451	0.92844	0.93866	17
OVAT	DNMT1	Body fat [%]	-0.02451	0.92844	0.94942	17
OVAT	TET1	Cholesterol [mmol/l]	0.02353	0.93451	0.98754	16
SAT	NSUN5	HDL cholesterol [mmol/l]	0.02747	0.93499	0.99123	13
SAT	DNMT3B	Leptin [ng/ml]	0.01955	0.93666	0.93666	20
OVAT	SMUG1	ssCRP [mg/l]	-0.01106	0.93799	0.95255	52
SAT	NSUN3	HOMA-IR	-0.02797	0.93866	0.93866	12
SAT	UNG	BMI [kg/m2]	-0.01093	0.93873	0.96549	52
SAT	ZBTB4	FPG [mmol/l]	0.01191	0.93883	0.93883	44
OVAT	NSUN3	Leptin [ng/ml]	-0.01805	0.94172	0.98754	20
OVAT	NSUN2	ssCRP [mg/l]	-0.01025	0.94253	0.94253	52
SAT	MBD4	Cholesterol [mmol/l]	-0.02059	0.94322	0.94322	16
OVAT	UHRF1	Body fat [%]	-0.01961	0.94348	0.99746	17
SAT	NSUN4	Triglycerides [mmol/l]	-0.01754	0.94542	0.95853	19
OVAT	NSUN1	BMI [kg/m2]	0.009306	0.94785	0.94785	52
SAT	NEIL1	Body weight [kg]	-0.009266	0.94802	0.99254	52
OVAT	DNMT1	HDL cholesterol [mmol/l]	-0.02198	0.94942	0.94942	13
OVAT	TET3	HDL cholesterol [mmol/l]	0.02198	0.94942	0.94942	13
OVAT	ALYREF	HDL cholesterol [mmol/l]	0.02198	0.94942	0.95853	13
SAT	NEIL1	HDL cholesterol [mmol/l]	0.02198	0.94942	0.99254	13
SAT	UHRF2	FPG [mmol/l]	0.009655	0.9504	0.97361	44
SAT	TET3	Cholesterol [mmol/l]	-0.01765	0.95195	0.95195	16
OVAT	SMUG1	HbA1c [%]	0.01619	0.95255	0.95255	16
OVAT	NTHL1	BMI [kg/m2]	0.00794	0.95553	0.97891	52
SAT	ZBTB33	FPI [pmol/l]	-0.02098	0.95617	0.95617	12
OVAT	MBD2	FPI [pmol/l]	0.02098	0.95617	0.96687	12
OVAT	ALYREF	Body fat [%]	0.01471	0.95853	0.95853	17
SAT	NSUN4	Body fat [%]	-0.01471	0.95853	0.95853	17
SAT	NSUN2	Body fat [%]	-0.01471	0.95853	0.99277	17
OVAT	TDG	ssCRP [mg/l]	0.007343	0.9588	0.98732	52
SAT	MBD3	Body weight [kg]	0.007259	0.95926	0.99832	52
OVAT	MBD2	ssCRP [mg/l]	-0.007129	0.96	0.96687	52
SAT	DNMT3A	BMI [kg/m2]	0.007001	0.96081	0.96081	52
OVAT	DNMT2	Triglycerides [mmol/l]	0.01228	0.96264	0.98706	19
OVAT	TET2	BMI [kg/m2]	-0.006659	0.96273	0.96286	52
OVAT	TET2	Body weight [kg]	-0.006619	0.96286	0.96286	52
SAT	DNMT1	LDL cholesterol [mmol/l]	0.01648	0.96386	0.98896	13
SAT	MECP2	HDL cholesterol [mmol/l]	-0.01648	0.96386	0.99623	13
SAT	UNG	Body weight [kg]	0.006149	0.96549	0.96549	52
OVAT	MBD2	Height [m]	-0.005902	0.96687	0.96687	52
OVAT	YBX1	ssCRP [mg/l]	-0.005806	0.96742	0.99277	52
OVAT	ZBTB33	ssCRP [mg/l]	-0.005507	0.96909	1	52
SAT	UHRF2	Body fat [%]	-0.009804	0.97361	0.97361	17
OVAT	UHRF2	FPI [pmol/l]	-0.01399	0.97369	0.97369	12
OVAT	NEIL1	HOMA-IR	0.01399	0.97369	0.97369	12
OVAT	MBD1	FPI [pmol/l]	-0.01399	0.97369	0.99399	12
SAT	NTHL1	Leptin [ng/ml]	-0.007519	0.97718	0.99277	20
SAT	DNMT2	Cholesterol [mmol/l]	-0.008824	0.97815	0.97815	16
SAT	DNMT1	HDL cholesterol [mmol/l]	-0.01099	0.97831	0.98896	13
OVAT	NSUN7	Height [m]	-0.003849	0.97839	0.99131	52
SAT	DNMT1	HbA1c [%]	0.007358	0.97842	0.98896	16
OVAT	NTHL1	Body weight [kg]	-0.003758	0.97891	0.97891	52
OVAT	NSUN6	ssCRP [mg/l]	-0.002988	0.98323	0.98323	52
OVAT	DNMT2	ssCRP [mg/l]	0.002305	0.98706	0.98706	52
OVAT	TDG	Leptin [ng/ml]	-0.004511	0.98732	0.98732	20
OVAT	NSUN3	ssCRP [mg/l]	0.00222	0.98754	0.98754	52
OVAT	TET1	Body weight [kg]	-0.002221	0.98754	0.98754	52
OVAT	UHRF1	ssCRP [mg/l]	-0.002006	0.98874	0.99746	52
SAT	DNMT1	Height [m]	0.001967	0.98896	0.98896	52
SAT	NSUN5	HOMA-IR	0.006993	0.99123	0.99123	12
OVAT	NSUN7	FPG [mmol/l]	0.001691	0.99131	0.99131	44
SAT	SMUG1	ssCRP [mg/l]	0.001366	0.99233	0.99233	52
SAT	NEIL1	EBMIL	-0.001366	0.99254	0.99254	52
OVAT	YBX1	HDL cholesterol [mmol/l]	0.005495	0.99277	0.99277	13
SAT	YBX1	HDL cholesterol [mmol/l]	-0.005495	0.99277	0.99277	13
SAT	NTHL1	LDL cholesterol [mmol/l]	0.005495	0.99277	0.99277	13
SAT	NSUN2	HDL cholesterol [mmol/l]	0.005495	0.99277	0.99277	13
OVAT	MBD1	LDL cholesterol [mmol/l]	0.005495	0.99277	0.99399	13
OVAT	MBD1	BMI [kg/m2]	0.00111	0.99399	0.99399	52
SAT	MECP2	Body fat [%]	0.002451	0.99623	0.99623	17
OVAT	UHRF1	Leptin [ng/ml]	0.001504	0.99746	0.99746	20
SAT	MBD3	BMI [kg/m2]	-0.0003415	0.99832	0.99832	52
OVAT	ZBTB33	HDL cholesterol [mmol/l]	0	1	1	13
OVAT	ZBTB33	HOMA-IR	0	1	1	12
OVAT	DNMT3A	HDL cholesterol [mmol/l]	0	1	1	13
SAT	MBD2	Body fat [%]	0	1	1	17

## Sheet: Suppl. Table 5
Tissue	Gene	N (IS/IR)	Comparision	Statistic Wilcoxon test	p	Adj. P
OVAT	ALYREF	30/41	IS vs IR	494	0.162	1
SAT	ALYREF	30/41	IS vs IR	668	0.543	1
OVAT	DNMT1	30/41	IS vs IR	367	0.00353	0.02471
SAT	DNMT1	30/41	IS vs IR	612	0.977	1
OVAT	DNMT2	30/41	IS vs IR	660	0.607	1
SAT	DNMT2	30/41	IS vs IR	545	0.421	1
OVAT	DNMT3A	30/41	IS vs IR	411	0.0172	0.1204
SAT	DNMT3A	30/41	IS vs IR	657	0.631	1
OVAT	DNMT3B	30/41	IS vs IR	549	0.448	1
SAT	DNMT3B	30/41	IS vs IR	607	0.931	1
OVAT	MBD1	30/41	IS vs IR	395	0.00999	0.06993
SAT	MBD1	30/41	IS vs IR	720	0.225	1
OVAT	MBD2	30/41	IS vs IR	859	0.00413	0.02891
SAT	MBD2	30/41	IS vs IR	631	0.858	1
OVAT	MBD3	30/41	IS vs IR	642	0.759	1
SAT	MBD3	30/41	IS vs IR	655	0.648	1
OVAT	MBD4	30/41	IS vs IR	534	0.351	1
SAT	MBD4	30/41	IS vs IR	489	0.145	1
OVAT	MECP2	30/41	IS vs IR	541	0.395	1
SAT	MECP2	30/41	IS vs IR	709	0.278	1
OVAT	NEIL1	30/41	IS vs IR	522	0.284	1
SAT	NEIL1	30/41	IS vs IR	769	0.0738	1
OVAT	NSUN1	30/41	IS vs IR	467	0.086	1
SAT	NSUN1	30/41	IS vs IR	584	0.724	1
OVAT	NSUN2	30/41	IS vs IR	458	0.0683	1
SAT	NSUN2	30/41	IS vs IR	703	0.311	1
OVAT	NSUN3	30/41	IS vs IR	786	0.0467	0.3269
SAT	NSUN3	30/41	IS vs IR	653	0.664	1
OVAT	NSUN4	30/41	IS vs IR	476	0.107	1
SAT	NSUN4	30/41	IS vs IR	652	0.673	1
OVAT	NSUN5	30/41	IS vs IR	493	0.158	1
SAT	NSUN5	30/41	IS vs IR	608	0.94	1
OVAT	NSUN6	30/41	IS vs IR	588	0.759	1
SAT	NSUN6	30/41	IS vs IR	454	0.0614	1
OVAT	NSUN7	30/41	IS vs IR	654	0.656	1
SAT	NSUN7	30/41	IS vs IR	656	0.639	1
OVAT	NTHL1	30/41	IS vs IR	559	0.521	1
SAT	NTHL1	30/41	IS vs IR	639	0.786	1
OVAT	SMUG1	30/41	IS vs IR	675	0.491	1
SAT	SMUG1	30/41	IS vs IR	478	0.112	1
OVAT	TDG	30/41	IS vs IR	563	0.551	1
SAT	TDG	30/41	IS vs IR	599	0.858	1
OVAT	TET1	30/41	IS vs IR	621	0.949	1
SAT	TET1	30/41	IS vs IR	575	0.648	1
OVAT	TET2	30/41	IS vs IR	422	0.0244	0.1708
SAT	TET2	30/41	IS vs IR	420	0.0229	0.687
OVAT	TET3	30/41	IS vs IR	490	0.148	1
SAT	TET3	30/41	IS vs IR	696	0.351	1
OVAT	UHRF1	30/41	IS vs IR	462	0.0758	1
SAT	UHRF1	30/41	IS vs IR	615	1	1
OVAT	UHRF2	30/41	IS vs IR	672	0.513	1
SAT	UHRF2	30/41	IS vs IR	605	0.913	1
OVAT	UNG	30/41	IS vs IR	693	0.369	1
SAT	UNG	30/41	IS vs IR	497	0.172	1
OVAT	YBX1	30/41	IS vs IR	505	0.204	1
SAT	YBX1	30/41	IS vs IR	575	0.648	1
OVAT	ZBTB33	30/41	IS vs IR	680	0.455	1
SAT	ZBTB33	30/41	IS vs IR	597	0.84	1
OVAT	ZBTB4	30/41	IS vs IR	818	0.0177	0.1239
SAT	ZBTB4	30/41	IS vs IR	694	0.363	1

## Sheet: Suppl. Table 6
Tissue	Group	Gene	Clincial parameter	Spearman r	p	FDR	N
SAT	IS	TET3	Chemerin [ng/ml]	0.535	0.0026704	0.034715	30
OVAT	IS	DNMT3A	Leptin [ng/ml]	-0.521	0.0031547	0.041011	30
SAT	IR	UHRF1	IL-6 [pg/ml]	-0.4233	0.0058176	0.075629	41
SAT	IS	NSUN7	FPI [pmol/l]	0.482	0.006989	0.047339	30
SAT	IS	NSUN7	HOMA-IR	0.4843	0.007283	0.047339	30
SAT	IS	NEIL1	ssCRP [mg/l]	-0.4652	0.0095837	0.12459	30
SAT	IS	NTHL1	Clamp GIR	-0.4508	0.012414	0.084032	30
SAT	IS	NTHL1	Adiponectin[µg/ml]	-0.4518	0.012928	0.084032	30
SAT	IR	NSUN3	ssCRP [mg/l]	-0.3793	0.014446	0.1878	41
OVAT	IR	NSUN1	Clamp GIR	0.3642	0.019233	0.18261	41
SAT	IS	NSUN4	Chemerin [ng/ml]	0.426	0.019717	0.25631	30
SAT	IR	NSUN4	MCP-1 [pg/ml]	-0.361	0.020958	0.27246	41
OVAT	IS	TET1	ssCRP [mg/l]	-0.4178	0.021596	0.28074	30
SAT	IR	ZBTB4	HbA1c [%]	0.3551	0.022711	0.29524	41
OVAT	IS	ZBTB4	IL-6 [pg/ml]	-0.4132	0.023228	0.30196	30
OVAT	IS	MBD3	Free fatty acids [mmol/l]	0.4089	0.02485	0.32305	30
OVAT	IR	ZBTB33	Leptin [ng/ml]	0.3455	0.026932	0.35012	41
SAT	IS	MECP2	HOMA-IR	-0.4033	0.027929	0.2001	30
OVAT	IR	NSUN1	ssCRP [mg/l]	-0.3431	0.028094	0.18261	41
SAT	IS	ZBTB33	HbA1c [%]	-0.3981	0.029334	0.14788	30
SAT	IS	MECP2	FPI [pmol/l]	-0.3948	0.030846	0.2001	30
SAT	IS	ZBTB33	ssCRP [mg/l]	-0.3904	0.032918	0.14788	30
SAT	IS	ZBTB33	Resistin [ng/ml]	-0.8214	0.034127	0.14788	7
OVAT	IS	DNMT3B	FPG [mmol/l]	-0.3837	0.036351	0.22946	30
OVAT	IR	NSUN3	Chemerin [ng/ml]	0.3278	0.036417	0.47342	41
SAT	IS	NSUN1	Clamp GIR	-0.3764	0.040365	0.52475	30
OVAT	IR	NSUN4	MCP-1 [pg/ml]	-0.3206	0.041512	0.44912	41
SAT	IS	TET3	IL-6 [pg/ml]	0.3718	0.043057	0.27987	30
SAT	IR	MECP2	Leptin [ng/ml]	0.3142	0.045413	0.59038	41
OVAT	IR	MECP2	HOMA-IR	-0.3118	0.047216	0.34396	41
SAT	IS	UHRF2	HOMA-IR	0.3651	0.048029	0.28717	30
SAT	IS	YBX1	ssCRP [mg/l]	0.363	0.048624	0.54979	30
OVAT	IS	TET3	Chemerin [ng/ml]	0.3637	0.048899	0.57262	30
SAT	IR	MBD1	MCP-1 [pg/ml]	0.3098	0.049192	0.33162	41
SAT	IR	DNMT3B	Chemerin [ng/ml]	0.3091	0.049268	0.49234	41
SAT	IS	MBD1	HbA1c [%]	-0.3616	0.049609	0.64492	30
SAT	IR	NSUN6	MCP-1 [pg/ml]	-0.3075	0.050941	0.44293	41
OVAT	IR	DNMT2	ssCRP [mg/l]	0.3055	0.052075	0.35577	41
SAT	IR	MBD1	FPI [pmol/l]	-0.3055	0.052129	0.33162	41
OVAT	IS	DNMT3B	ssCRP [mg/l]	-0.3568	0.052919	0.22946	30
OVAT	IS	DNMT3B	Clamp GIR	0.3568	0.052953	0.22946	30
OVAT	IR	TDG	HbA1c [%]	-0.3029	0.054251	0.59376	41
OVAT	IR	DNMT2	MCP-1 [pg/ml]	0.3028	0.054734	0.35577	41
OVAT	IS	MBD2	Chemerin [ng/ml]	-0.3531	0.05632	0.45559	30
SAT	IS	MECP2	Adiponectin[µg/ml]	0.3522	0.056977	0.2001	30
SAT	IS	UHRF1	ssCRP [mg/l]	0.351	0.057171	0.74323	30
OVAT	IR	NSUN1	HbA1c [%]	-0.2987	0.057855	0.25071	41
SAT	IS	UHRF2	FPI [pmol/l]	0.3485	0.059109	0.28717	30
OVAT	IS	DNMT2	ssCRP [mg/l]	-0.3472	0.060094	0.78122	30
SAT	IR	DNMT1	FPG [mmol/l]	-0.2954	0.060742	0.62983	41
SAT	IS	MECP2	FPG [mmol/l]	-0.3454	0.06157	0.2001	30
OVAT	IS	UHRF2	IL-6 [pg/ml]	-0.3453	0.061625	0.65643	30
SAT	IR	NSUN4	Adiponectin[µg/ml]	-0.2942	0.061869	0.35095	41
SAT	IS	NEIL1	FPG [mmol/l]	-0.3447	0.062108	0.31997	30
SAT	IS	ZBTB33	Leptin [ng/ml]	-0.3439	0.062799	0.16263	30
OVAT	IR	MECP2	FPI [pmol/l]	-0.293	0.063013	0.34396	41
OVAT	IS	NSUN6	ssCRP [mg/l]	-0.3435	0.063132	0.30499	30
OVAT	IS	NSUN4	FPG [mmol/l]	0.3432	0.063377	0.80153	30
OVAT	IS	NSUN2	HbA1c [%]	0.3426	0.06382	0.48308	30
OVAT	IS	ZBTB33	Chemerin [ng/ml]	0.3433	0.063886	0.78682	30
SAT	IS	ZBTB33	Clamp GIR	0.3421	0.064285	0.16263	30
SAT	IS	UHRF2	Resistin [ng/ml]	-0.75	0.06627	0.28717	7
SAT	IS	DNMT1	Resistin [ng/ml]	0.75	0.06627	0.74264	7
OVAT	IS	NSUN6	Adiponectin[µg/ml]	0.3388	0.067581	0.30499	30
OVAT	IR	UNG	HbA1c [%]	0.2878	0.068056	0.88473	41
SAT	IR	NSUN6	HbA1c [%]	0.2877	0.068144	0.44293	41
SAT	IS	TET1	Leptin [ng/ml]	0.3367	0.068817	0.89462	30
SAT	IR	UHRF1	Resistin [ng/ml]	-0.6905	0.069395	0.45107	8
SAT	IS	DNMT2	MCP-1 [pg/ml]	-0.3366	0.06949	0.90337	30
OVAT	IS	MBD2	IL-6 [pg/ml]	-0.3353	0.070091	0.45559	30
SAT	IS	NSUN3	Chemerin [ng/ml]	0.3353	0.070656	0.48769	30
OVAT	IR	TET3	Clamp GIR	0.2849	0.070973	0.40189	41
OVAT	IS	TET2	FPG [mmol/l]	0.334	0.071219	0.55355	30
SAT	IS	UNG	Chemerin [ng/ml]	0.3344	0.071441	0.71821	30
SAT	IR	NSUN5	Adiponectin[µg/ml]	-0.2829	0.073109	0.43778	41
SAT	IS	NEIL1	Adiponectin[µg/ml]	0.3317	0.07384	0.31997	30
SAT	IS	ZBTB33	Adiponectin[µg/ml]	0.3304	0.075062	0.16263	30
SAT	IR	DNMT3B	MCP-1 [pg/ml]	0.2807	0.075744	0.49234	41
OVAT	IR	NSUN2	Chemerin [ng/ml]	0.2799	0.076334	0.82835	41
OVAT	IS	NSUN3	Free fatty acids [mmol/l]	-0.3244	0.080323	0.71534	30
SAT	IR	NSUN4	FPG [mmol/l]	0.2757	0.080989	0.35095	41
SAT	IS	NTHL1	Chemerin [ng/ml]	-0.3224	0.082733	0.35851	30
SAT	IR	DNMT3A	HbA1c [%]	-0.2741	0.082851	0.46376	41
OVAT	IR	TET3	Resistin [ng/ml]	0.6667	0.083085	0.40189	8
SAT	IR	TDG	Resistin [ng/ml]	0.6667	0.083085	0.78632	8
SAT	IR	NSUN5	Resistin [ng/ml]	-0.6667	0.083085	0.43778	8
SAT	IS	TET2	Leptin [ng/ml]	0.3214	0.083309	0.99162	30
SAT	IS	MECP2	ssCRP [mg/l]	-0.3208	0.083952	0.21827	30
OVAT	IR	UHRF2	Clamp GIR	-0.2726	0.084608	0.37341	41
SAT	IR	MBD1	FPG [mmol/l]	0.2708	0.086846	0.33162	41
OVAT	IR	MBD2	Clamp GIR	-0.2707	0.086908	0.39297	41
SAT	IR	YBX1	MCP-1 [pg/ml]	-0.2704	0.087464	0.91982	41
OVAT	IS	TET3	Resistin [ng/ml]	-0.7143	0.088095	0.57262	7
OVAT	IR	ZBTB33	Chemerin [ng/ml]	0.2687	0.089324	0.58061	41
OVAT	IS	NSUN2	Leptin [ng/ml]	0.3156	0.089337	0.48308	30
OVAT	IR	ALYREF	HbA1c [%]	-0.2675	0.090911	0.62421	41
SAT	IS	NSUN4	HOMA-IR	-0.3143	0.090999	0.36302	30
SAT	IR	DNMT3A	Free fatty acids [mmol/l]	-0.2665	0.092094	0.46376	41
SAT	IS	NSUN7	Adiponectin[µg/ml]	-0.3108	0.094871	0.41111	30
OVAT	IS	SMUG1	IL-6 [pg/ml]	0.3104	0.095076	0.46977	30
OVAT	IR	MBD3	HbA1c [%]	-0.2634	0.096076	0.88908	41
SAT	IR	TET1	Resistin [ng/ml]	0.6429	0.096181	0.96205	8
OVAT	IR	MECP2	Clamp GIR	0.263	0.09671	0.34396	41
OVAT	IR	UHRF2	IL-6 [pg/ml]	-0.2611	0.099122	0.37341	41
OVAT	IS	NSUN6	IL-6 [pg/ml]	-0.3068	0.099135	0.30499	30
SAT	IR	NSUN5	MCP-1 [pg/ml]	0.2598	0.10103	0.43778	41
OVAT	IR	DNMT3A	Chemerin [ng/ml]	0.2595	0.10132	0.52868	41
OVAT	IR	MBD2	Leptin [ng/ml]	0.2591	0.1019	0.39297	41
SAT	IR	MBD1	HOMA-IR	-0.259	0.10204	0.33162	41
OVAT	IS	MBD4	Chemerin [ng/ml]	-0.3028	0.10404	0.92093	30
OVAT	IR	UHRF2	Adiponectin[µg/ml]	-0.2574	0.10418	0.37341	41
SAT	IR	ALYREF	Adiponectin[µg/ml]	-0.2573	0.10442	0.79355	41
OVAT	IR	TET3	FPG [mmol/l]	-0.2558	0.10652	0.40189	41
OVAT	IR	DNMT3A	IL-6 [pg/ml]	-0.2557	0.10657	0.52868	41
OVAT	IS	SMUG1	Adiponectin[µg/ml]	-0.3006	0.10671	0.46977	30
SAT	IR	DNMT3A	ssCRP [mg/l]	-0.2554	0.10702	0.46376	41
SAT	IS	NSUN4	FPI [pmol/l]	-0.2989	0.10863	0.36302	30
OVAT	IR	NSUN4	FPI [pmol/l]	-0.2541	0.10885	0.44912	41
OVAT	IS	NSUN6	Resistin [ng/ml]	-0.6786	0.10952	0.30499	7
OVAT	IS	DNMT3B	Adiponectin[µg/ml]	0.2979	0.10997	0.35741	30
SAT	IS	UNG	ssCRP [mg/l]	-0.2974	0.11049	0.71821	30
SAT	IS	TDG	Leptin [ng/ml]	0.2971	0.11082	0.90278	30
SAT	IS	ZBTB4	IL-6 [pg/ml]	-0.2968	0.11125	0.80401	30
OVAT	IS	NSUN2	Clamp GIR	0.2966	0.11148	0.48308	30
SAT	IS	NSUN4	FPG [mmol/l]	-0.2964	0.1117	0.36302	30
OVAT	IR	UHRF1	Chemerin [ng/ml]	0.2513	0.11296	0.66452	41
OVAT	IS	SMUG1	Clamp GIR	-0.2948	0.11375	0.46977	30
SAT	IS	DNMT1	HbA1c [%]	0.2944	0.11425	0.74264	30
OVAT	IS	ZBTB4	ssCRP [mg/l]	-0.2943	0.11446	0.7395	30
OVAT	IR	NSUN4	Resistin [ng/ml]	0.619	0.11498	0.44912	8
SAT	IR	NSUN6	Resistin [ng/ml]	0.619	0.11498	0.49825	8
SAT	IR	DNMT1	FPI [pmol/l]	0.2499	0.11512	0.62983	41
OVAT	IS	NSUN6	Chemerin [ng/ml]	-0.2921	0.1173	0.30499	30
SAT	IS	NSUN3	Adiponectin[µg/ml]	0.2921	0.1173	0.48769	30
OVAT	IS	TET1	Leptin [ng/ml]	-0.2918	0.11769	0.51399	30
OVAT	IS	TET1	FPG [mmol/l]	-0.2911	0.11861	0.51399	30
OVAT	IS	MBD1	Leptin [ng/ml]	0.2907	0.11916	0.52472	30
OVAT	IR	ALYREF	ssCRP [mg/l]	-0.2462	0.12077	0.62421	41
OVAT	IR	DNMT3B	IL-6 [pg/ml]	-0.2458	0.12137	0.7745	41
OVAT	IR	MBD1	Leptin [ng/ml]	-0.2455	0.12184	0.89419	41
OVAT	IR	DNMT3A	FPG [mmol/l]	-0.2454	0.122	0.52868	41
SAT	IR	TET2	Clamp GIR	0.2451	0.1225	0.80542	41
OVAT	IR	TET3	MCP-1 [pg/ml]	-0.2443	0.12366	0.40189	41
SAT	IR	TET2	Adiponectin[µg/ml]	0.2442	0.12391	0.80542	41
SAT	IS	NEIL1	FPI [pmol/l]	-0.2869	0.12431	0.32816	30
SAT	IS	MBD2	ssCRP [mg/l]	0.2867	0.12453	0.77869	30
OVAT	IR	UHRF1	HbA1c [%]	-0.2435	0.12493	0.66452	41
OVAT	IR	NSUN1	FPG [mmol/l]	-0.2429	0.12602	0.32386	41
SAT	IS	YBX1	Adiponectin[µg/ml]	-0.2854	0.12622	0.54979	30
SAT	IS	NEIL1	HOMA-IR	-0.2854	0.12622	0.32816	30
OVAT	IS	DNMT3A	HOMA-IR	-0.2845	0.12744	0.52308	30
OVAT	IR	MBD2	Chemerin [ng/ml]	0.2418	0.1277	0.39297	41
OVAT	IR	SMUG1	Chemerin [ng/ml]	-0.2403	0.13012	0.87406	41
SAT	IS	UHRF2	Free fatty acids [mmol/l]	0.282	0.13112	0.42614	30
OVAT	IS	MBD1	Chemerin [ng/ml]	-0.2819	0.13117	0.52472	30
OVAT	IR	MECP2	Adiponectin[µg/ml]	0.2396	0.13141	0.34396	41
OVAT	IR	YBX1	Leptin [ng/ml]	0.2393	0.13183	0.59731	41
OVAT	IR	MECP2	Resistin [ng/ml]	0.5952	0.13229	0.34396	8
OVAT	IR	TET1	Resistin [ng/ml]	0.5952	0.13229	0.72969	8
SAT	IS	DNMT3B	HbA1c [%]	0.281	0.1326	0.58673	30
SAT	IR	MECP2	Clamp GIR	0.2388	0.13269	0.83012	41
SAT	IS	YBX1	Chemerin [ng/ml]	-0.2788	0.13562	0.54979	30
OVAT	IR	MBD3	Free fatty acids [mmol/l]	0.2364	0.13678	0.88908	41
OVAT	IR	NSUN4	HOMA-IR	-0.2356	0.13819	0.44912	41
SAT	IS	TET1	HbA1c [%]	0.2771	0.13827	0.89873	30
OVAT	IS	UNG	Resistin [ng/ml]	0.6429	0.13889	0.87053	7
OVAT	IS	NTHL1	Resistin [ng/ml]	0.6429	0.13889	0.95387	7
OVAT	IS	MBD1	Resistin [ng/ml]	-0.6429	0.13889	0.52472	7
OVAT	IS	ALYREF	Resistin [ng/ml]	-0.6429	0.13889	0.80845	7
OVAT	IS	NSUN3	Resistin [ng/ml]	0.6429	0.13889	0.71534	7
SAT	IS	TDG	Resistin [ng/ml]	-0.6429	0.13889	0.90278	7
SAT	IS	NTHL1	Resistin [ng/ml]	0.6429	0.13889	0.45139	7
OVAT	IR	NSUN7	FPI [pmol/l]	-0.2351	0.13904	0.62769	41
SAT	IS	NSUN3	MCP-1 [pg/ml]	0.2761	0.13953	0.48769	30
SAT	IR	YBX1	HbA1c [%]	0.2336	0.14151	0.91982	41
OVAT	IR	DNMT2	FPG [mmol/l]	0.2336	0.14155	0.60373	41
SAT	IS	UHRF1	Clamp GIR	0.2732	0.14408	0.9265	30
OVAT	IS	SMUG1	ssCRP [mg/l]	0.2729	0.14454	0.46977	30
OVAT	IR	MBD2	ssCRP [mg/l]	0.2315	0.14523	0.39297	41
OVAT	IR	NSUN1	Leptin [ng/ml]	-0.2309	0.14645	0.32386	41
OVAT	IS	MECP2	Adiponectin[µg/ml]	0.2712	0.1469	0.78011	30
SAT	IS	DNMT3B	Chemerin [ng/ml]	0.2707	0.14758	0.58673	30
OVAT	IS	NSUN1	IL-6 [pg/ml]	0.2705	0.14823	0.99625	30
SAT	IS	NSUN5	HbA1c [%]	0.2698	0.14941	0.80373	30
OVAT	IR	NSUN1	Adiponectin[µg/ml]	0.2292	0.14947	0.32386	41
OVAT	IR	NSUN7	HOMA-IR	-0.2287	0.15042	0.62769	41
OVAT	IR	UNG	Resistin [ng/ml]	-0.5714	0.15114	0.90149	8
OVAT	IR	MBD2	Resistin [ng/ml]	-0.5714	0.15114	0.39297	8
SAT	IR	NEIL1	Resistin [ng/ml]	0.5714	0.15114	0.88001	8
OVAT	IS	DNMT3A	FPI [pmol/l]	-0.2675	0.15298	0.52308	30
SAT	IS	ALYREF	Chemerin [ng/ml]	-0.2672	0.15314	0.65498	30
OVAT	IR	TET1	Adiponectin[µg/ml]	0.2269	0.15365	0.72969	41
SAT	IS	MBD4	Chemerin [ng/ml]	-0.2667	0.15384	0.84133	30
OVAT	IS	UHRF1	HbA1c [%]	-0.2661	0.15521	0.76994	30
SAT	IR	NTHL1	HbA1c [%]	0.226	0.15534	0.97057	41
SAT	IS	SMUG1	IL-6 [pg/ml]	-0.2658	0.15565	0.79619	30
SAT	IR	MBD2	MCP-1 [pg/ml]	-0.2246	0.15768	0.99526	41
SAT	IR	ZBTB4	FPG [mmol/l]	0.223	0.16112	0.93005	41
OVAT	IS	MBD1	Clamp GIR	0.2623	0.16145	0.52472	30
OVAT	IS	ALYREF	Clamp GIR	-0.2621	0.16182	0.80845	30
OVAT	IS	NSUN5	Free fatty acids [mmol/l]	0.2601	0.16506	0.99161	30
OVAT	IR	YBX1	MCP-1 [pg/ml]	-0.2206	0.16538	0.59731	41
OVAT	IS	TDG	Resistin [ng/ml]	-0.6071	0.16667	0.75227	7
OVAT	IS	NEIL1	Adiponectin[µg/ml]	0.2587	0.16695	0.85751	30
OVAT	IS	UHRF1	Leptin [ng/ml]	-0.2588	0.16722	0.76994	30
OVAT	IR	MECP2	ssCRP [mg/l]	-0.2198	0.16738	0.36266	41
SAT	IS	SMUG1	HbA1c [%]	0.2586	0.1677	0.79619	30
SAT	IR	MBD1	ssCRP [mg/l]	0.2192	0.16842	0.43013	41
SAT	IS	NSUN3	Clamp GIR	0.2581	0.16858	0.48769	30
SAT	IS	YBX1	FPG [mmol/l]	0.2577	0.16917	0.54979	30
SAT	IR	SMUG1	HbA1c [%]	0.2187	0.16961	0.8751	41
SAT	IR	UNG	Resistin [ng/ml]	0.5476	0.17098	0.93307	8
OVAT	IS	NSUN7	Free fatty acids [mmol/l]	-0.2559	0.1723	0.91817	30
SAT	IS	DNMT3B	Leptin [ng/ml]	0.2553	0.17335	0.58673	30
OVAT	IS	UHRF2	HbA1c [%]	0.2549	0.174	0.65643	30
SAT	IR	MBD4	HbA1c [%]	0.2163	0.17439	0.92418	41
OVAT	IR	TET3	Chemerin [ng/ml]	0.2162	0.17455	0.45382	41
OVAT	IR	TDG	Leptin [ng/ml]	0.216	0.17488	0.59376	41
OVAT	IR	NSUN7	HbA1c [%]	-0.2156	0.17583	0.62769	41
OVAT	IS	NSUN2	Chemerin [ng/ml]	0.2534	0.17612	0.5317	30
OVAT	IR	SMUG1	MCP-1 [pg/ml]	-0.2145	0.17761	0.87406	41
OVAT	IS	UHRF1	Chemerin [ng/ml]	0.2525	0.17768	0.76994	30
OVAT	IR	ZBTB33	ssCRP [mg/l]	0.2146	0.1778	0.77045	41
SAT	IS	DNMT3A	IL-6 [pg/ml]	-0.2509	0.18107	0.9265	30
OVAT	IR	ALYREF	IL-6 [pg/ml]	-0.2117	0.1839	0.62421	41
SAT	IS	NEIL1	Clamp GIR	0.2487	0.18511	0.34405	30
SAT	IS	NEIL1	Leptin [ng/ml]	0.2486	0.18526	0.34405	30
SAT	IS	TET3	HbA1c [%]	0.2483	0.18584	0.7812	30
OVAT	IR	DNMT2	IL-6 [pg/ml]	0.2107	0.18613	0.60373	41
OVAT	IR	TET1	MCP-1 [pg/ml]	-0.2101	0.18674	0.72969	41
SAT	IS	DNMT3A	Chemerin [ng/ml]	-0.2472	0.18726	0.9265	30
OVAT	IR	DNMT3B	Clamp GIR	-0.2098	0.18791	0.7745	41
SAT	IS	MBD1	IL-6 [pg/ml]	0.2471	0.18797	0.90635	30
SAT	IS	NSUN7	Clamp GIR	-0.2458	0.19045	0.49973	30
SAT	IR	DNMT1	HOMA-IR	0.2083	0.19128	0.62983	41
SAT	IR	SMUG1	IL-6 [pg/ml]	0.2079	0.19216	0.8751	41
SAT	IS	NSUN7	ssCRP [mg/l]	0.2449	0.19221	0.49973	30
OVAT	IR	YBX1	Free fatty acids [mmol/l]	0.2076	0.19275	0.59731	41
OVAT	IR	NSUN7	Free fatty acids [mmol/l]	-0.2074	0.19313	0.62769	41
SAT	IR	DNMT1	Clamp GIR	-0.2071	0.19379	0.62983	41
OVAT	IS	TDG	Leptin [ng/ml]	0.2437	0.19435	0.75227	30
SAT	IR	NSUN2	MCP-1 [pg/ml]	-0.2061	0.19543	0.8616	41
OVAT	IR	UHRF2	FPI [pmol/l]	0.2063	0.19562	0.37341	41
OVAT	IR	UHRF2	Resistin [ng/ml]	-0.5238	0.19663	0.37341	8
OVAT	IR	NSUN2	Resistin [ng/ml]	-0.5238	0.19663	0.82835	8
OVAT	IS	TET2	Leptin [ng/ml]	-0.2417	0.19816	0.55355	30
SAT	IR	MBD1	IL-6 [pg/ml]	0.205	0.19852	0.43013	41
OVAT	IR	MECP2	FPG [mmol/l]	-0.2045	0.19967	0.37082	41
OVAT	IR	UHRF2	Free fatty acids [mmol/l]	-0.2044	0.19991	0.37341	41
OVAT	IS	SMUG1	Resistin [ng/ml]	0.5714	0.2	0.52	7
SAT	IS	NSUN4	Adiponectin[µg/ml]	0.2396	0.20146	0.52378	30
SAT	IS	ZBTB4	Adiponectin[µg/ml]	0.2392	0.20231	0.80401	30
OVAT	IS	TDG	Free fatty acids [mmol/l]	0.2389	0.20352	0.75227	30
OVAT	IS	NSUN3	Leptin [ng/ml]	-0.2388	0.20375	0.71534	30
OVAT	IR	TDG	HOMA-IR	-0.2025	0.2041	0.59376	41
SAT	IR	TET3	Chemerin [ng/ml]	0.2025	0.2041	0.99957	41
OVAT	IR	UHRF2	MCP-1 [pg/ml]	0.2016	0.2056	0.37341	41
OVAT	IS	NSUN5	MCP-1 [pg/ml]	-0.2374	0.20577	0.99161	30
OVAT	IR	ZBTB4	Clamp GIR	-0.2014	0.20675	0.83945	41
OVAT	IS	MBD3	Chemerin [ng/ml]	0.2365	0.20751	0.90047	30
SAT	IS	NSUN1	Chemerin [ng/ml]	-0.2356	0.20927	0.97185	30
OVAT	IR	YBX1	Clamp GIR	-0.1994	0.2114	0.59731	41
OVAT	IR	DNMT1	Resistin [ng/ml]	0.5	0.21617	0.95965	8
SAT	IR	TET2	Resistin [ng/ml]	0.5	0.21617	0.92764	8
OVAT	IR	DNMT1	ssCRP [mg/l]	-0.1973	0.21631	0.95965	41
SAT	IR	ALYREF	FPG [mmol/l]	0.1971	0.21681	0.79355	41
OVAT	IS	NEIL1	ssCRP [mg/l]	-0.2322	0.217	0.85751	30
OVAT	IR	TDG	FPI [pmol/l]	-0.1965	0.21807	0.59376	41
OVAT	IS	DNMT3B	MCP-1 [pg/ml]	-0.2311	0.21819	0.5673	30
OVAT	IS	DNMT2	HbA1c [%]	-0.2314	0.21859	0.96159	30
OVAT	IR	NTHL1	FPG [mmol/l]	-0.1959	0.21952	0.976	41
SAT	IR	NSUN3	IL-6 [pg/ml]	-0.1952	0.22121	0.96424	41
OVAT	IS	TET2	IL-6 [pg/ml]	0.23	0.22146	0.55355	30
OVAT	IR	UHRF1	MCP-1 [pg/ml]	0.1948	0.22154	0.66452	41
OVAT	IS	ALYREF	Adiponectin[µg/ml]	-0.2285	0.22367	0.80845	30
SAT	IS	DNMT3B	Adiponectin[µg/ml]	0.2285	0.22367	0.58673	30
OVAT	IR	TET1	Clamp GIR	0.1939	0.22452	0.72969	41
OVAT	IR	DNMT1	FPG [mmol/l]	-0.1935	0.22543	0.95965	41
SAT	IR	NSUN7	FPG [mmol/l]	-0.1935	0.22543	0.94226	41
SAT	IS	DNMT3B	Clamp GIR	0.228	0.22566	0.58673	30
OVAT	IS	UHRF2	FPI [pmol/l]	-0.2279	0.22584	0.65643	30
SAT	IR	NEIL1	HbA1c [%]	-0.1932	0.22608	0.88001	41
SAT	IR	NTHL1	MCP-1 [pg/ml]	0.1929	0.22619	0.97057	41
OVAT	IS	NTHL1	MCP-1 [pg/ml]	0.2271	0.22644	0.95387	30
OVAT	IS	MBD2	Leptin [ng/ml]	0.2272	0.22718	0.86913	30
SAT	IS	NSUN6	ssCRP [mg/l]	-0.227	0.2276	0.78183	30
OVAT	IR	TDG	Clamp GIR	0.1923	0.22837	0.59376	41
OVAT	IS	ZBTB4	Leptin [ng/ml]	0.2266	0.22859	0.7395	30
OVAT	IR	YBX1	IL-6 [pg/ml]	0.1918	0.22974	0.59731	41
OVAT	IR	UHRF2	HOMA-IR	0.1917	0.22979	0.37341	41
OVAT	IR	UHRF1	Adiponectin[µg/ml]	-0.1917	0.22987	0.66452	41
SAT	IR	UHRF2	HbA1c [%]	-0.1917	0.22997	0.91511	41
OVAT	IS	UHRF2	HOMA-IR	-0.2254	0.23018	0.65643	30
OVAT	IS	TET2	Free fatty acids [mmol/l]	-0.2255	0.23077	0.55355	30
OVAT	IS	TET3	FPG [mmol/l]	0.2254	0.231	0.78612	30
OVAT	IS	TET1	FPI [pmol/l]	-0.225	0.23194	0.52355	30
SAT	IS	UHRF1	Free fatty acids [mmol/l]	-0.2249	0.23219	0.9265	30
SAT	IR	NSUN6	FPI [pmol/l]	0.1907	0.23232	0.60623	41
SAT	IS	NSUN3	Leptin [ng/ml]	-0.2241	0.23379	0.48769	30
OVAT	IS	TET1	Resistin [ng/ml]	0.5357	0.23571	0.52355	7
SAT	IS	NSUN2	Resistin [ng/ml]	-0.5357	0.23571	0.89136	7
OVAT	IR	ALYREF	FPG [mmol/l]	-0.1891	0.23648	0.62421	41
SAT	IS	SMUG1	HOMA-IR	-0.2222	0.23682	0.79619	30
OVAT	IR	DNMT3A	HOMA-IR	-0.1879	0.23941	0.76724	41
OVAT	IS	MECP2	IL-6 [pg/ml]	-0.2213	0.23988	0.78011	30
OVAT	IR	ALYREF	HOMA-IR	-0.1876	0.24008	0.62421	41
SAT	IR	MBD3	FPI [pmol/l]	-0.1876	0.24024	0.9908	41
SAT	IS	TET3	Free fatty acids [mmol/l]	0.2211	0.24037	0.7812	30
SAT	IS	TDG	Chemerin [ng/ml]	-0.2205	0.24067	0.96066	30
SAT	IR	SMUG1	Free fatty acids [mmol/l]	0.187	0.24161	0.8751	41
OVAT	IS	TET1	HOMA-IR	-0.22	0.24164	0.52355	30
OVAT	IS	UNG	IL-6 [pg/ml]	-0.2204	0.24183	0.87053	30
OVAT	IS	TET3	Clamp GIR	0.2204	0.24188	0.78612	30
SAT	IS	UNG	FPG [mmol/l]	-0.2201	0.24253	0.88001	30
OVAT	IS	TET2	MCP-1 [pg/ml]	0.2196	0.24261	0.55355	30
SAT	IR	MBD3	Resistin [ng/ml]	-0.4762	0.24306	0.9908	8
OVAT	IS	MECP2	ssCRP [mg/l]	-0.2188	0.24536	0.78011	30
OVAT	IS	DNMT3A	IL-6 [pg/ml]	0.2182	0.24673	0.52308	30
OVAT	IS	DNMT1	Leptin [ng/ml]	-0.2181	0.2469	0.96349	30
SAT	IS	MBD3	HbA1c [%]	0.2179	0.24736	0.96066	30
SAT	IR	MBD3	HOMA-IR	-0.1844	0.2484	0.9908	41
SAT	IS	SMUG1	FPI [pmol/l]	-0.217	0.24943	0.79619	30
OVAT	IS	DNMT3A	FPG [mmol/l]	-0.2168	0.24993	0.52308	30
SAT	IS	MBD1	Leptin [ng/ml]	-0.2161	0.25137	0.90635	30
OVAT	IS	ZBTB4	Adiponectin[µg/ml]	0.2156	0.25148	0.7395	30
OVAT	IS	UHRF2	Adiponectin[µg/ml]	0.2151	0.25247	0.65643	30
OVAT	IR	DNMT3B	Adiponectin[µg/ml]	-0.1826	0.25308	0.7745	41
SAT	IR	NSUN3	MCP-1 [pg/ml]	-0.1821	0.25365	0.96424	41
OVAT	IS	MBD1	ssCRP [mg/l]	0.215	0.25383	0.65995	30
SAT	IR	UHRF1	Chemerin [ng/ml]	0.1821	0.25459	0.66455	41
OVAT	IR	TET2	HbA1c [%]	0.1818	0.25517	0.68472	41
OVAT	IS	TET2	Adiponectin[µg/ml]	-0.2138	0.25548	0.55355	30
SAT	IS	ZBTB33	MCP-1 [pg/ml]	-0.2129	0.2575	0.47822	30
SAT	IS	MBD2	HOMA-IR	0.2129	0.2575	0.77869	30
SAT	IS	NSUN5	Leptin [ng/ml]	0.2132	0.25793	0.80373	30
OVAT	IS	NSUN4	MCP-1 [pg/ml]	0.2125	0.25852	0.80153	30
SAT	IR	ZBTB4	Free fatty acids [mmol/l]	0.1804	0.25899	0.93005	41
OVAT	IS	NSUN2	FPG [mmol/l]	0.2116	0.26156	0.5317	30
SAT	IS	NSUN3	FPI [pmol/l]	-0.2116	0.26156	0.48769	30
SAT	IR	MECP2	IL-6 [pg/ml]	0.1792	0.26225	0.83012	41
SAT	IS	NSUN3	HOMA-IR	-0.2107	0.2626	0.48769	30
SAT	IR	UHRF1	Free fatty acids [mmol/l]	-0.1788	0.26322	0.66455	41
SAT	IS	NEIL1	IL-6 [pg/ml]	-0.2108	0.2634	0.41039	30
SAT	IR	TET3	Leptin [ng/ml]	0.1783	0.26464	0.99957	41
OVAT	IR	UHRF2	Chemerin [ng/ml]	0.1781	0.26537	0.38331	41
OVAT	IS	MBD3	Resistin [ng/ml]	-0.5	0.26667	0.90047	7
OVAT	IS	NSUN2	Resistin [ng/ml]	-0.5	0.26667	0.5317	7
SAT	IS	ALYREF	Resistin [ng/ml]	-0.5	0.26667	0.65498	7
OVAT	IS	DNMT3A	Chemerin [ng/ml]	0.2089	0.26673	0.52308	30
OVAT	IR	ZBTB33	Resistin [ng/ml]	-0.4524	0.26746	0.85984	8
OVAT	IR	NTHL1	Resistin [ng/ml]	0.4524	0.26746	0.976	8
SAT	IR	MBD4	Resistin [ng/ml]	0.4524	0.26746	0.92418	8
SAT	IR	TDG	Leptin [ng/ml]	0.1771	0.26797	0.78632	41
SAT	IS	TET1	Free fatty acids [mmol/l]	0.2088	0.26813	0.96349	30
SAT	IS	ZBTB4	Clamp GIR	0.2088	0.26815	0.80401	30
OVAT	IR	NTHL1	Leptin [ng/ml]	-0.1761	0.27061	0.976	41
SAT	IR	NSUN6	HOMA-IR	0.1761	0.27087	0.60623	41
SAT	IS	NSUN2	Clamp GIR	0.2061	0.27447	0.89136	30
OVAT	IR	DNMT2	HbA1c [%]	0.1746	0.27499	0.60373	41
SAT	IS	NSUN1	MCP-1 [pg/ml]	-0.2053	0.27511	0.97185	30
SAT	IR	TDG	MCP-1 [pg/ml]	-0.1739	0.27591	0.78632	41
SAT	IS	NSUN7	IL-6 [pg/ml]	0.2055	0.27597	0.52486	30
SAT	IS	MBD2	FPI [pmol/l]	0.2052	0.27672	0.77869	30
SAT	IR	ZBTB33	Chemerin [ng/ml]	0.1738	0.27718	0.7047	41
OVAT	IR	DNMT2	Free fatty acids [mmol/l]	0.1733	0.27864	0.60373	41
SAT	IR	UHRF1	Clamp GIR	-0.1732	0.27882	0.66455	41
OVAT	IR	NSUN3	HOMA-IR	0.1731	0.27914	0.88583	41
SAT	IR	NSUN6	Clamp GIR	-0.1729	0.2798	0.60623	41
OVAT	IR	NSUN3	FPI [pmol/l]	0.1725	0.2808	0.88583	41
SAT	IS	UNG	MCP-1 [pg/ml]	0.2022	0.28258	0.88001	30
SAT	IS	NSUN7	FPG [mmol/l]	0.2027	0.28262	0.52486	30
SAT	IS	DNMT2	Clamp GIR	-0.2023	0.28358	0.92482	30
SAT	IS	NEIL1	Free fatty acids [mmol/l]	-0.2021	0.28412	0.41039	30
OVAT	IR	TDG	Adiponectin[µg/ml]	0.1712	0.28447	0.61635	41
SAT	IS	UHRF2	MCP-1 [pg/ml]	-0.2013	0.28474	0.6585	30
OVAT	IR	MBD1	Free fatty acids [mmol/l]	0.1708	0.28557	0.89419	41
OVAT	IS	NSUN2	ssCRP [mg/l]	0.2012	0.2863	0.5317	30
OVAT	IS	ZBTB33	FPI [pmol/l]	-0.2012	0.28641	0.78682	30
OVAT	IS	NTHL1	IL-6 [pg/ml]	0.2008	0.28728	0.95387	30
OVAT	IS	DNMT3B	HbA1c [%]	-0.2008	0.28739	0.62269	30
SAT	IS	ALYREF	Free fatty acids [mmol/l]	-0.1999	0.28958	0.65498	30
OVAT	IS	NSUN3	ssCRP [mg/l]	-0.1997	0.29013	0.71534	30
OVAT	IR	YBX1	HbA1c [%]	0.169	0.29095	0.63038	41
OVAT	IR	MBD1	Clamp GIR	0.1688	0.29153	0.89419	41
SAT	IR	NSUN4	ssCRP [mg/l]	0.1687	0.29169	0.94798	41
OVAT	IR	SMUG1	IL-6 [pg/ml]	0.1683	0.29285	0.87406	41
SAT	IR	NEIL1	FPG [mmol/l]	-0.1682	0.29312	0.88001	41
OVAT	IR	DNMT3A	FPI [pmol/l]	-0.1675	0.29509	0.76724	41
OVAT	IS	ZBTB33	ssCRP [mg/l]	0.1977	0.29509	0.78682	30
SAT	IR	ZBTB33	Free fatty acids [mmol/l]	0.1674	0.29541	0.7047	41
SAT	IR	NTHL1	Chemerin [ng/ml]	0.1672	0.29618	0.97057	41
SAT	IR	DNMT1	Adiponectin[µg/ml]	-0.167	0.29658	0.62991	41
SAT	IR	NSUN3	Chemerin [ng/ml]	0.167	0.29669	0.96424	41
SAT	IS	NSUN1	Adiponectin[µg/ml]	-0.1956	0.29903	0.97185	30
OVAT	IR	ZBTB4	Resistin [ng/ml]	-0.4286	0.29921	0.83945	8
SAT	IR	DNMT3A	Chemerin [ng/ml]	0.1658	0.30028	0.94789	41
SAT	IS	ZBTB33	FPG [mmol/l]	-0.1954	0.30078	0.48877	30
SAT	IS	NTHL1	FPI [pmol/l]	0.1952	0.30135	0.71277	30
OVAT	IR	UHRF1	ssCRP [mg/l]	-0.1654	0.3014	0.66452	41
OVAT	IR	NSUN6	Free fatty acids [mmol/l]	0.1652	0.30209	0.76984	41
OVAT	IS	NSUN4	Resistin [ng/ml]	-0.4643	0.30238	0.80153	7
OVAT	IS	MECP2	Leptin [ng/ml]	-0.1943	0.30354	0.78011	30
SAT	IS	UHRF2	HbA1c [%]	-0.1942	0.30392	0.6585	30
SAT	IS	DNMT3B	MCP-1 [pg/ml]	0.1929	0.30578	0.66252	30
SAT	IR	UNG	HbA1c [%]	0.1638	0.30618	0.93307	41
OVAT	IR	UHRF1	FPI [pmol/l]	0.1636	0.3067	0.66452	41
SAT	IR	ZBTB33	FPI [pmol/l]	-0.1632	0.30801	0.7047	41
SAT	IS	NSUN2	Adiponectin[µg/ml]	0.192	0.30805	0.89136	30
OVAT	IR	TET2	FPI [pmol/l]	-0.1627	0.30958	0.68472	41
OVAT	IR	MBD3	Clamp GIR	0.1627	0.30959	0.92929	41
SAT	IR	DNMT2	Free fatty acids [mmol/l]	-0.1622	0.31097	0.97124	41
SAT	IS	UHRF1	FPG [mmol/l]	0.1914	0.311	0.9265	30
OVAT	IS	YBX1	ssCRP [mg/l]	0.1912	0.31146	0.80266	30
OVAT	IS	ZBTB33	HOMA-IR	-0.1907	0.31148	0.78682	30
OVAT	IS	SMUG1	MCP-1 [pg/ml]	0.1907	0.31148	0.67487	30
SAT	IS	TET1	Chemerin [ng/ml]	0.1907	0.31148	0.96349	30
OVAT	IS	ZBTB4	HbA1c [%]	0.191	0.31211	0.7395	30
OVAT	IR	DNMT1	Adiponectin[µg/ml]	0.1614	0.3135	0.95965	41
OVAT	IS	NSUN6	Clamp GIR	0.1903	0.31379	0.67987	30
OVAT	IS	NSUN3	FPI [pmol/l]	-0.1903	0.31387	0.71534	30
OVAT	IS	NSUN4	ssCRP [mg/l]	0.1901	0.31434	0.80153	30
OVAT	IR	NSUN7	Adiponectin[µg/ml]	-0.1609	0.31483	0.81855	41
OVAT	IS	DNMT2	Chemerin [ng/ml]	-0.1889	0.31608	0.96159	30
SAT	IS	MBD2	FPG [mmol/l]	0.1894	0.31618	0.77869	30
OVAT	IS	DNMT3A	HbA1c [%]	-0.1891	0.31685	0.52308	30
OVAT	IR	DNMT3B	Leptin [ng/ml]	-0.1602	0.31703	0.7745	41
SAT	IR	UHRF1	MCP-1 [pg/ml]	0.1598	0.31722	0.66455	41
SAT	IR	MBD4	Adiponectin[µg/ml]	0.1594	0.31963	0.92418	41
OVAT	IR	NSUN4	HbA1c [%]	0.1593	0.31974	0.73415	41
SAT	IR	NSUN1	MCP-1 [pg/ml]	0.1589	0.31989	0.92162	41
OVAT	IR	ALYREF	FPI [pmol/l]	-0.1587	0.32154	0.69668	41
OVAT	IS	DNMT3A	ssCRP [mg/l]	-0.1872	0.3219	0.52308	30
SAT	IS	ALYREF	Adiponectin[µg/ml]	-0.1867	0.3219	0.65498	30
SAT	IS	NSUN3	IL-6 [pg/ml]	-0.187	0.32237	0.49977	30
SAT	IS	SMUG1	Free fatty acids [mmol/l]	-0.1869	0.32256	0.79619	30
SAT	IS	NSUN6	FPI [pmol/l]	-0.186	0.32494	0.78183	30
OVAT	IR	MBD2	Free fatty acids [mmol/l]	0.1576	0.32513	0.70445	41
SAT	IR	ZBTB33	HOMA-IR	-0.1573	0.32593	0.7047	41
OVAT	IR	NSUN6	Clamp GIR	-0.1571	0.32671	0.76984	41
OVAT	IR	NSUN1	Resistin [ng/ml]	0.4048	0.32684	0.60698	8
SAT	IR	DNMT3B	Resistin [ng/ml]	-0.4048	0.32684	0.89299	8
OVAT	IS	YBX1	Clamp GIR	-0.1847	0.32843	0.80266	30
SAT	IS	NTHL1	HOMA-IR	0.184	0.32897	0.71277	30
SAT	IS	NSUN4	IL-6 [pg/ml]	0.1841	0.33005	0.62635	30
OVAT	IS	NSUN3	HOMA-IR	-0.1835	0.33016	0.71534	30
OVAT	IS	UHRF2	Leptin [ng/ml]	0.1841	0.33022	0.70827	30
SAT	IR	NSUN1	IL-6 [pg/ml]	-0.1558	0.33056	0.92162	41
OVAT	IS	NTHL1	Leptin [ng/ml]	-0.183	0.3332	0.95387	30
SAT	IR	NSUN7	ssCRP [mg/l]	-0.1549	0.33368	0.94226	41
SAT	IS	MBD4	MCP-1 [pg/ml]	0.1822	0.33373	0.84133	30
OVAT	IS	UNG	Leptin [ng/ml]	0.1827	0.3338	0.87053	30
SAT	IR	TET3	HbA1c [%]	-0.1548	0.33396	0.99957	41
OVAT	IR	SMUG1	Free fatty acids [mmol/l]	0.1541	0.33608	0.87406	41
OVAT	IR	SMUG1	HbA1c [%]	0.1541	0.33618	0.87406	41
SAT	IR	NSUN1	FPG [mmol/l]	-0.1539	0.33666	0.92162	41
SAT	IS	NSUN6	HbA1c [%]	-0.1816	0.33687	0.78183	30
SAT	IR	DNMT3B	IL-6 [pg/ml]	-0.1531	0.33911	0.89299	41
SAT	IR	TDG	Free fatty acids [mmol/l]	0.153	0.33941	0.78632	41
SAT	IS	NSUN6	MCP-1 [pg/ml]	-0.18	0.33975	0.78183	30
OVAT	IR	ZBTB4	Leptin [ng/ml]	0.1528	0.3402	0.83945	41
SAT	IR	MBD4	FPG [mmol/l]	-0.1528	0.34027	0.92418	41
OVAT	IR	TET2	HOMA-IR	-0.1526	0.34078	0.68472	41
SAT	IR	NEIL1	MCP-1 [pg/ml]	0.1521	0.34123	0.88001	41
OVAT	IR	TET2	Adiponectin[µg/ml]	0.1525	0.34126	0.68472	41
OVAT	IS	DNMT1	HbA1c [%]	-0.1798	0.34184	0.96349	30
OVAT	IR	TET1	FPI [pmol/l]	-0.1521	0.3424	0.74355	41
SAT	IR	DNMT1	ssCRP [mg/l]	-0.1521	0.34257	0.62991	41
OVAT	IS	NEIL1	Free fatty acids [mmol/l]	0.1794	0.34293	0.85751	30
OVAT	IR	NSUN6	Adiponectin[µg/ml]	-0.1519	0.34322	0.76984	41
SAT	IS	ZBTB33	IL-6 [pg/ml]	-0.1792	0.3433	0.49588	30
SAT	IR	DNMT3B	HbA1c [%]	-0.1518	0.34346	0.89299	41
SAT	IS	MECP2	Chemerin [ng/ml]	0.1782	0.34461	0.59737	30
OVAT	IR	UNG	ssCRP [mg/l]	0.1514	0.34481	0.90149	41
SAT	IR	ZBTB4	Chemerin [ng/ml]	-0.1511	0.34554	0.93005	41
SAT	IR	DNMT1	Free fatty acids [mmol/l]	-0.1511	0.34557	0.62991	41
SAT	IS	MBD1	Adiponectin[µg/ml]	-0.1778	0.34583	0.90635	30
SAT	IS	NSUN6	HOMA-IR	-0.1778	0.34583	0.78183	30
SAT	IS	ALYREF	FPI [pmol/l]	0.1783	0.34596	0.65498	30
SAT	IS	NSUN7	Chemerin [ng/ml]	-0.1773	0.34706	0.56397	30
OVAT	IR	DNMT3B	HbA1c [%]	0.1506	0.34714	0.7745	41
OVAT	IR	TDG	IL-6 [pg/ml]	-0.1506	0.34724	0.64487	41
OVAT	IR	ZBTB33	Clamp GIR	-0.1504	0.34779	0.85984	41
OVAT	IS	NSUN4	Free fatty acids [mmol/l]	-0.1774	0.34845	0.80153	30
SAT	IR	TET1	Clamp GIR	0.1499	0.34949	0.96205	41
OVAT	IS	MBD1	Adiponectin[µg/ml]	0.1764	0.34952	0.73776	30
OVAT	IR	MBD4	Adiponectin[µg/ml]	0.1497	0.35027	0.90136	41
SAT	IS	NSUN5	Adiponectin[µg/ml]	-0.176	0.35075	0.80373	30
SAT	IS	MBD2	Chemerin [ng/ml]	-0.1755	0.35198	0.77869	30
SAT	IS	ALYREF	HOMA-IR	0.1755	0.35198	0.65498	30
SAT	IS	ALYREF	Leptin [ng/ml]	-0.1758	0.35268	0.65498	30
SAT	IS	ZBTB4	Resistin [ng/ml]	-0.4286	0.35357	0.80401	7
OVAT	IS	DNMT2	FPG [mmol/l]	-0.1751	0.3546	0.96159	30
SAT	IR	SMUG1	Chemerin [ng/ml]	0.1484	0.35462	0.8751	41
SAT	IR	MBD4	Leptin [ng/ml]	0.1481	0.35545	0.92418	41
SAT	IR	ZBTB33	HbA1c [%]	-0.148	0.35571	0.7047	41
OVAT	IS	TET2	Clamp GIR	-0.1747	0.35581	0.66079	30
SAT	IS	ZBTB4	FPG [mmol/l]	-0.1743	0.35708	0.80401	30
SAT	IR	UHRF1	FPG [mmol/l]	-0.1474	0.35783	0.66455	41
SAT	IR	MBD2	HbA1c [%]	0.1472	0.35831	0.99526	41
SAT	IR	ZBTB33	Resistin [ng/ml]	-0.381	0.35987	0.7047	8
SAT	IR	ALYREF	Resistin [ng/ml]	-0.381	0.35987	0.79355	8
OVAT	IS	NSUN7	IL-6 [pg/ml]	0.1732	0.35999	0.91817	30
SAT	IR	ALYREF	Chemerin [ng/ml]	-0.1467	0.36007	0.79355	41
OVAT	IS	MBD4	MCP-1 [pg/ml]	0.1724	0.3607	0.92093	30
SAT	IS	NSUN2	Free fatty acids [mmol/l]	0.1729	0.3609	0.89136	30
OVAT	IS	ZBTB33	Leptin [ng/ml]	0.1725	0.36204	0.78682	30
OVAT	IS	DNMT3A	Free fatty acids [mmol/l]	-0.1724	0.36216	0.52312	30
OVAT	IR	NSUN6	ssCRP [mg/l]	0.1458	0.36308	0.76984	41
SAT	IR	NSUN2	FPI [pmol/l]	-0.1457	0.36348	0.8616	41
OVAT	IR	MECP2	MCP-1 [pg/ml]	-0.1451	0.36401	0.56019	41
SAT	IS	NSUN3	HbA1c [%]	-0.1718	0.36408	0.49977	30
OVAT	IS	ALYREF	Free fatty acids [mmol/l]	0.1711	0.36595	0.80845	30
SAT	IR	NSUN1	HbA1c [%]	0.1441	0.36881	0.92162	41
OVAT	IR	DNMT1	IL-6 [pg/ml]	-0.144	0.3691	0.95965	41
OVAT	IR	UNG	FPG [mmol/l]	0.1438	0.36974	0.90149	41
OVAT	IS	NSUN4	HbA1c [%]	0.1697	0.36994	0.80153	30
SAT	IS	TET1	Clamp GIR	-0.1694	0.37095	0.96349	30
OVAT	IS	NSUN7	FPG [mmol/l]	-0.1694	0.37096	0.91817	30
SAT	IR	NSUN4	HOMA-IR	0.1433	0.37142	0.9657	41
SAT	IR	NSUN2	Clamp GIR	0.1431	0.37203	0.8616	41
OVAT	IS	TDG	ssCRP [mg/l]	0.1685	0.37341	0.75227	30
SAT	IR	UHRF2	FPG [mmol/l]	0.1427	0.37357	0.91511	41
SAT	IR	DNMT2	HbA1c [%]	-0.1421	0.37532	0.97124	41
SAT	IS	NSUN5	Chemerin [ng/ml]	-0.1662	0.37853	0.80373	30
SAT	IS	TDG	HbA1c [%]	0.1665	0.37916	0.96066	30
OVAT	IS	YBX1	Adiponectin[µg/ml]	-0.1657	0.37982	0.80266	30
OVAT	IS	TET3	ssCRP [mg/l]	0.1661	0.3805	0.8374	30
SAT	IS	MECP2	Clamp GIR	0.166	0.38061	0.59737	30
SAT	IR	NSUN2	Leptin [ng/ml]	0.1397	0.38356	0.8616	41
OVAT	IR	NTHL1	Chemerin [ng/ml]	-0.1397	0.38359	0.976	41
SAT	IR	MBD2	Leptin [ng/ml]	-0.1396	0.38386	0.99526	41
OVAT	IR	MBD1	ssCRP [mg/l]	-0.1396	0.38402	0.89419	41
OVAT	IS	UHRF1	Adiponectin[µg/ml]	-0.164	0.38502	0.85365	30
SAT	IR	ZBTB33	FPG [mmol/l]	0.1393	0.38518	0.7047	41
SAT	IS	ZBTB4	MCP-1 [pg/ml]	-0.1635	0.38633	0.80401	30
OVAT	IS	MBD4	ssCRP [mg/l]	0.1641	0.38635	0.92093	30
OVAT	IS	TET3	HbA1c [%]	0.164	0.38649	0.8374	30
SAT	IR	DNMT1	HbA1c [%]	-0.1386	0.38764	0.62991	41
OVAT	IS	NTHL1	FPG [mmol/l]	0.1636	0.38777	0.95387	30
OVAT	IR	MECP2	IL-6 [pg/ml]	-0.1385	0.38782	0.56019	41
OVAT	IR	NTHL1	Free fatty acids [mmol/l]	-0.1385	0.38784	0.976	41
OVAT	IS	ZBTB33	FPG [mmol/l]	0.1633	0.38842	0.78682	30
OVAT	IS	MBD4	Clamp GIR	-0.1633	0.38843	0.92093	30
SAT	IR	MECP2	ssCRP [mg/l]	0.1383	0.38853	0.83012	41
OVAT	IS	ZBTB4	FPG [mmol/l]	-0.1631	0.38908	0.7395	30
OVAT	IS	MECP2	Clamp GIR	0.1631	0.38909	0.78011	30
OVAT	IS	TET1	HbA1c [%]	-0.1631	0.38918	0.69788	30
OVAT	IR	NSUN3	Resistin [ng/ml]	-0.3571	0.38938	0.88583	8
OVAT	IR	NSUN6	Resistin [ng/ml]	0.3571	0.38938	0.76984	8
OVAT	IR	TET2	Resistin [ng/ml]	0.3571	0.38938	0.68472	8
SAT	IR	MBD2	Resistin [ng/ml]	0.3571	0.38938	0.99526	8
OVAT	IS	TDG	HbA1c [%]	0.1624	0.3912	0.75227	30
OVAT	IS	SMUG1	Chemerin [ng/ml]	-0.1617	0.39157	0.67898	30
SAT	IS	TET3	MCP-1 [pg/ml]	-0.1613	0.39289	0.94537	30
OVAT	IR	TET2	Free fatty acids [mmol/l]	-0.1368	0.3936	0.68472	41
OVAT	IS	UNG	Chemerin [ng/ml]	-0.1608	0.39421	0.87053	30
OVAT	IS	MBD3	MCP-1 [pg/ml]	-0.1608	0.39421	0.90047	30
OVAT	IS	NSUN3	MCP-1 [pg/ml]	0.1608	0.39421	0.73211	30
SAT	IS	DNMT3B	ssCRP [mg/l]	0.1614	0.39424	0.70939	30
SAT	IR	YBX1	Clamp GIR	-0.1365	0.39481	0.99957	41
OVAT	IS	MECP2	Resistin [ng/ml]	-0.3929	0.39563	0.78011	7
OVAT	IS	NSUN5	Resistin [ng/ml]	-0.3929	0.39563	0.99161	7
SAT	IS	NSUN3	Resistin [ng/ml]	-0.3929	0.39563	0.49977	7
OVAT	IR	NSUN7	IL-6 [pg/ml]	-0.1362	0.39571	0.85737	41
SAT	IS	MECP2	HbA1c [%]	-0.1608	0.39595	0.59737	30
OVAT	IR	ZBTB33	Adiponectin[µg/ml]	-0.1359	0.39685	0.85984	41
OVAT	IR	DNMT3B	Chemerin [ng/ml]	0.1355	0.39812	0.7745	41
OVAT	IS	ZBTB4	MCP-1 [pg/ml]	-0.1595	0.39819	0.7395	30
OVAT	IR	TET1	ssCRP [mg/l]	0.1348	0.40071	0.74355	41
OVAT	IS	NSUN6	HbA1c [%]	-0.1587	0.40209	0.74674	30
SAT	IS	NSUN4	Leptin [ng/ml]	0.1582	0.4036	0.62635	30
SAT	IR	NSUN6	Free fatty acids [mmol/l]	0.1339	0.40402	0.74211	41
SAT	IR	NSUN1	Free fatty acids [mmol/l]	-0.1339	0.40402	0.92162	41
SAT	IR	NSUN2	FPG [mmol/l]	0.1339	0.40408	0.8616	41
SAT	IR	SMUG1	FPI [pmol/l]	0.1336	0.40482	0.8751	41
SAT	IR	MECP2	FPI [pmol/l]	-0.1335	0.40544	0.83012	41
OVAT	IS	UNG	HbA1c [%]	0.1576	0.40553	0.87053	30
OVAT	IS	TDG	HOMA-IR	0.1568	0.40622	0.75227	30
OVAT	IR	UHRF1	HOMA-IR	0.1332	0.40643	0.71512	41
SAT	IR	NTHL1	ssCRP [mg/l]	0.1325	0.40875	0.97057	41
OVAT	IS	MBD3	Leptin [ng/ml]	0.1565	0.40898	0.90047	30
SAT	IR	NEIL1	Adiponectin[µg/ml]	-0.1322	0.41012	0.88001	41
OVAT	IS	MBD1	IL-6 [pg/ml]	-0.1552	0.41288	0.73776	30
SAT	IS	MECP2	IL-6 [pg/ml]	-0.155	0.41356	0.59737	30
OVAT	IR	NSUN6	Leptin [ng/ml]	0.1311	0.41388	0.76984	41
OVAT	IS	MBD4	FPG [mmol/l]	0.1547	0.41445	0.92093	30
OVAT	IR	NSUN6	HbA1c [%]	-0.1309	0.41453	0.76984	41
SAT	IS	MBD1	Clamp GIR	-0.1544	0.41518	0.90635	30
OVAT	IR	DNMT3B	HOMA-IR	-0.1302	0.41704	0.7745	41
SAT	IS	NSUN4	MCP-1 [pg/ml]	0.1533	0.41707	0.62635	30
OVAT	IR	NSUN4	Clamp GIR	0.1302	0.41711	0.73415	41
OVAT	IS	NEIL1	HbA1c [%]	0.1533	0.41874	0.85751	30
SAT	IS	YBX1	Clamp GIR	-0.1526	0.42065	0.8254	30
SAT	IS	YBX1	Free fatty acids [mmol/l]	-0.1524	0.4215	0.8254	30
SAT	IR	DNMT3A	FPG [mmol/l]	-0.129	0.42159	0.94789	41
SAT	IS	MBD4	Clamp GIR	-0.1522	0.42203	0.84133	30
SAT	IS	NSUN3	Free fatty acids [mmol/l]	-0.1519	0.42288	0.49977	30
OVAT	IS	ZBTB33	HbA1c [%]	0.1517	0.42367	0.78682	30
SAT	IS	UHRF1	HbA1c [%]	0.1517	0.42367	0.9265	30
OVAT	IR	NSUN3	HbA1c [%]	-0.1284	0.42373	0.88583	41
SAT	IS	SMUG1	Leptin [ng/ml]	0.1516	0.42398	0.79619	30
OVAT	IS	TDG	FPI [pmol/l]	0.1511	0.42541	0.75227	30
SAT	IR	UNG	Leptin [ng/ml]	0.1276	0.42651	0.93307	41
SAT	IS	MBD1	ssCRP [mg/l]	-0.1507	0.42669	0.90635	30
OVAT	IR	MBD3	Resistin [ng/ml]	-0.3333	0.42788	0.92929	8
SAT	IR	NSUN5	Clamp GIR	-0.1271	0.42853	0.82593	41
OVAT	IS	TET1	MCP-1 [pg/ml]	-0.1493	0.42947	0.69788	30
SAT	IR	NSUN3	FPI [pmol/l]	0.1268	0.42966	0.99288	41
SAT	IR	MBD3	IL-6 [pg/ml]	-0.1265	0.43073	0.9908	41
SAT	IR	NTHL1	HOMA-IR	-0.1262	0.43164	0.97057	41
OVAT	IR	TET3	IL-6 [pg/ml]	-0.1259	0.43266	0.80827	41
SAT	IS	ZBTB4	ssCRP [mg/l]	-0.1487	0.43293	0.80401	30
SAT	IS	MBD2	Leptin [ng/ml]	-0.1487	0.43298	0.77869	30
SAT	IS	NSUN4	ssCRP [mg/l]	-0.1485	0.43363	0.62635	30
SAT	IS	MBD2	Adiponectin[µg/ml]	-0.1479	0.43364	0.77869	30
SAT	IR	ZBTB33	Clamp GIR	0.1257	0.43366	0.7047	41
OVAT	IS	UHRF2	Chemerin [ng/ml]	0.1471	0.43644	0.70827	30
SAT	IR	SMUG1	HOMA-IR	0.1249	0.43646	0.8751	41
SAT	IR	DNMT3A	IL-6 [pg/ml]	-0.1246	0.43749	0.94789	41
SAT	IR	MECP2	Adiponectin[µg/ml]	0.1243	0.4387	0.83012	41
OVAT	IR	MBD4	FPI [pmol/l]	0.1241	0.43963	0.90136	41
OVAT	IR	UHRF1	IL-6 [pg/ml]	-0.1239	0.44008	0.71512	41
OVAT	IS	ALYREF	HbA1c [%]	-0.1464	0.44009	0.80845	30
OVAT	IR	SMUG1	Adiponectin[µg/ml]	0.1238	0.44064	0.89653	41
SAT	IS	SMUG1	FPG [mmol/l]	-0.1453	0.44355	0.79619	30
SAT	IR	ALYREF	HbA1c [%]	-0.123	0.44376	0.79355	41
OVAT	IS	NEIL1	Resistin [ng/ml]	0.3571	0.44444	0.85751	7
SAT	IS	YBX1	Resistin [ng/ml]	0.3571	0.44444	0.8254	7
SAT	IS	UNG	Resistin [ng/ml]	0.3571	0.44444	0.88001	7
SAT	IS	UHRF1	Resistin [ng/ml]	-0.3571	0.44444	0.9265	7
SAT	IR	MBD3	ssCRP [mg/l]	0.1225	0.44538	0.9908	41
SAT	IR	NSUN5	FPI [pmol/l]	0.1223	0.44613	0.82593	41
OVAT	IS	MBD2	Adiponectin[µg/ml]	0.1439	0.44631	0.86913	30
OVAT	IR	TET2	MCP-1 [pg/ml]	-0.1218	0.44681	0.68472	41
OVAT	IR	MBD1	Adiponectin[µg/ml]	-0.1215	0.44912	0.89419	41
OVAT	IR	TET2	FPG [mmol/l]	-0.1208	0.45194	0.68472	41
SAT	IS	NSUN2	Chemerin [ng/ml]	0.1422	0.45201	0.89136	30
SAT	IS	NSUN5	Clamp GIR	-0.1426	0.45216	0.80373	30
SAT	IS	TET3	ssCRP [mg/l]	0.1425	0.45267	0.94537	30
SAT	IR	UHRF1	Leptin [ng/ml]	-0.1203	0.45371	0.70504	41
OVAT	IR	MBD3	Leptin [ng/ml]	0.1201	0.45437	0.92929	41
SAT	IS	NSUN6	FPG [mmol/l]	-0.1418	0.45491	0.78183	30
OVAT	IR	MBD1	MCP-1 [pg/ml]	0.1195	0.45536	0.89419	41
SAT	IS	DNMT1	ssCRP [mg/l]	0.1416	0.45553	0.92187	30
SAT	IR	NSUN6	Leptin [ng/ml]	-0.1195	0.45668	0.74211	41
SAT	IR	MBD3	HbA1c [%]	-0.1194	0.45729	0.9908	41
SAT	IS	DNMT1	HOMA-IR	-0.1399	0.45918	0.92187	30
SAT	IR	UNG	Clamp GIR	0.1188	0.45948	0.93307	41
SAT	IR	NSUN2	Chemerin [ng/ml]	0.1186	0.46001	0.8616	41
OVAT	IR	YBX1	Resistin [ng/ml]	-0.3095	0.46181	0.80742	8
SAT	IS	NSUN1	FPG [mmol/l]	-0.1395	0.4621	0.98594	30
SAT	IR	MECP2	HbA1c [%]	0.118	0.46263	0.83012	41
OVAT	IS	TDG	Clamp GIR	-0.1393	0.46294	0.75227	30
OVAT	IS	NSUN2	IL-6 [pg/ml]	-0.1392	0.46334	0.68584	30
OVAT	IR	ZBTB4	Free fatty acids [mmol/l]	0.1174	0.46477	0.83945	41
SAT	IR	ZBTB4	Clamp GIR	-0.1174	0.46481	0.93005	41
OVAT	IR	TET3	HOMA-IR	-0.1173	0.46534	0.80827	41
OVAT	IR	TET1	HOMA-IR	-0.1171	0.466	0.74355	41
OVAT	IR	NSUN3	IL-6 [pg/ml]	0.1167	0.46742	0.88583	41
OVAT	IS	SMUG1	HOMA-IR	0.1373	0.46787	0.67898	30
OVAT	IS	UHRF1	IL-6 [pg/ml]	0.1376	0.46841	0.85365	30
OVAT	IS	SMUG1	FPI [pmol/l]	0.1371	0.47007	0.67898	30
OVAT	IR	TET1	HbA1c [%]	0.1153	0.47274	0.74355	41
SAT	IS	DNMT3A	MCP-1 [pg/ml]	0.1355	0.47371	0.9265	30
OVAT	IR	TET2	Leptin [ng/ml]	0.115	0.47404	0.68472	41
OVAT	IS	NSUN2	Free fatty acids [mmol/l]	0.1356	0.47481	0.68584	30
SAT	IR	ZBTB4	ssCRP [mg/l]	0.1143	0.47661	0.93005	41
OVAT	IR	NSUN5	Free fatty acids [mmol/l]	0.114	0.47788	1	41
OVAT	IR	ALYREF	Adiponectin[µg/ml]	-0.1139	0.47846	0.77433	41
SAT	IS	MBD2	HbA1c [%]	-0.1343	0.4792	0.77869	30
SAT	IS	NSUN6	Leptin [ng/ml]	0.134	0.48026	0.78183	30
SAT	IR	SMUG1	Adiponectin[µg/ml]	-0.1129	0.4822	0.8751	41
OVAT	IR	SMUG1	FPG [mmol/l]	-0.1128	0.48275	0.89653	41
SAT	IR	UNG	MCP-1 [pg/ml]	0.1124	0.48291	0.93307	41
OVAT	IS	TET1	Clamp GIR	-0.1326	0.48489	0.70039	30
OVAT	IS	ALYREF	Leptin [ng/ml]	-0.1324	0.48543	0.80845	30
SAT	IR	NEIL1	FPI [pmol/l]	-0.1116	0.48725	0.88001	41
OVAT	IR	TDG	ssCRP [mg/l]	-0.1115	0.48784	0.79273	41
OVAT	IS	UHRF2	Clamp GIR	0.1317	0.48785	0.70827	30
SAT	IR	UHRF1	HbA1c [%]	-0.1114	0.48811	0.70504	41
SAT	IS	NSUN7	Leptin [ng/ml]	-0.1315	0.48839	0.65072	30
SAT	IS	SMUG1	MCP-1 [pg/ml]	-0.1306	0.48996	0.79619	30
SAT	IR	TET1	Leptin [ng/ml]	0.1109	0.49003	0.96205	41
OVAT	IS	UHRF2	Free fatty acids [mmol/l]	-0.131	0.49034	0.70827	30
OVAT	IR	ALYREF	Clamp GIR	-0.1106	0.49125	0.77433	41
OVAT	IR	NSUN5	IL-6 [pg/ml]	-0.1104	0.49186	1	41
SAT	IR	DNMT2	Chemerin [ng/ml]	-0.1104	0.4921	0.97124	41
OVAT	IS	NSUN3	HbA1c [%]	-0.1302	0.49287	0.80092	30
OVAT	IS	UHRF1	HOMA-IR	-0.1293	0.49444	0.85365	30
SAT	IR	NSUN5	HOMA-IR	0.1098	0.49451	0.82593	41
SAT	IR	NTHL1	FPI [pmol/l]	-0.1096	0.49515	0.97057	41
OVAT	IR	DNMT3B	FPI [pmol/l]	-0.1094	0.49584	0.80574	41
OVAT	IS	ZBTB4	Clamp GIR	0.1292	0.49606	0.7593	30
OVAT	IR	YBX1	FPI [pmol/l]	-0.1092	0.49687	0.80742	41
OVAT	IR	UHRF1	Clamp GIR	-0.1091	0.49711	0.71805	41
OVAT	IS	DNMT3A	Resistin [ng/ml]	0.3214	0.49762	0.6469	7
OVAT	IS	TET2	Resistin [ng/ml]	0.3214	0.49762	0.80863	7
SAT	IS	DNMT3B	Resistin [ng/ml]	-0.3214	0.49762	0.70939	7
SAT	IS	DNMT3B	Free fatty acids [mmol/l]	-0.1285	0.49858	0.70939	30
OVAT	IS	MBD1	HOMA-IR	0.1279	0.49895	0.73776	30
SAT	IR	ALYREF	Leptin [ng/ml]	-0.1085	0.49933	0.79355	41
SAT	IS	DNMT2	HbA1c [%]	-0.1281	0.49979	0.92482	30
SAT	IS	DNMT1	FPI [pmol/l]	-0.128	0.50039	0.92187	30
SAT	IS	NSUN7	HbA1c [%]	0.1279	0.50056	0.65072	30
SAT	IR	ZBTB4	Resistin [ng/ml]	0.2857	0.50079	0.93005	8
SAT	IR	DNMT1	Resistin [ng/ml]	0.2857	0.50079	0.70704	8
SAT	IR	DNMT2	Resistin [ng/ml]	0.2857	0.50079	0.97124	8
SAT	IR	NSUN4	Resistin [ng/ml]	0.2857	0.50079	0.96637	8
SAT	IR	TET2	MCP-1 [pg/ml]	0.1078	0.50082	0.92764	41
OVAT	IR	UNG	Free fatty acids [mmol/l]	0.1081	0.50121	0.90149	41
OVAT	IR	MBD3	FPI [pmol/l]	-0.108	0.50138	0.92929	41
SAT	IR	ALYREF	Clamp GIR	-0.1074	0.50371	0.79355	41
SAT	IR	TET1	Adiponectin[µg/ml]	0.1073	0.50424	0.96205	41
SAT	IS	NSUN4	Clamp GIR	0.1268	0.50433	0.65563	30
SAT	IR	YBX1	ssCRP [mg/l]	0.1073	0.50441	0.99957	41
SAT	IS	ALYREF	Clamp GIR	-0.1255	0.50888	0.82692	30
OVAT	IS	UNG	FPG [mmol/l]	0.1253	0.50945	0.87053	30
SAT	IS	TDG	HOMA-IR	0.1248	0.50954	0.96066	30
OVAT	IR	DNMT1	HbA1c [%]	-0.1056	0.51111	0.99094	41
SAT	IR	NSUN7	MCP-1 [pg/ml]	-0.1052	0.5113	0.94226	41
OVAT	IS	MBD4	Free fatty acids [mmol/l]	-0.1247	0.51144	0.92093	30
OVAT	IR	NSUN5	Chemerin [ng/ml]	-0.1055	0.51155	1	41
OVAT	IR	NSUN2	Adiponectin[µg/ml]	-0.1055	0.51159	0.82835	41
SAT	IR	ALYREF	Free fatty acids [mmol/l]	-0.1052	0.51273	0.79355	41
SAT	IS	UHRF2	IL-6 [pg/ml]	-0.1242	0.51305	0.95282	30
SAT	IR	TDG	FPG [mmol/l]	0.1051	0.51321	0.78632	41
SAT	IS	MBD4	HOMA-IR	-0.1235	0.51411	0.84133	30
OVAT	IR	MBD4	Free fatty acids [mmol/l]	-0.1047	0.51484	0.90136	41
OVAT	IS	ALYREF	FPG [mmol/l]	-0.1235	0.51553	0.80845	30
SAT	IS	TDG	Free fatty acids [mmol/l]	0.1234	0.51602	0.96066	30
SAT	IR	NSUN5	ssCRP [mg/l]	0.1043	0.51632	0.82593	41
OVAT	IS	NSUN1	ssCRP [mg/l]	0.1229	0.51772	0.99625	30
SAT	IR	NSUN2	HOMA-IR	-0.1039	0.51788	0.8616	41
SAT	IS	MBD4	Free fatty acids [mmol/l]	-0.1225	0.51908	0.84133	30
SAT	IS	TDG	FPI [pmol/l]	0.1224	0.51935	0.96066	30
SAT	IR	NEIL1	HOMA-IR	-0.1034	0.52	0.88001	41
OVAT	IS	MECP2	HOMA-IR	-0.1217	0.52024	0.78011	30
OVAT	IR	NSUN2	IL-6 [pg/ml]	-0.1032	0.52082	0.82835	41
OVAT	IS	UNG	Free fatty acids [mmol/l]	-0.1218	0.52138	0.87053	30
OVAT	IS	UHRF1	FPI [pmol/l]	-0.1217	0.52165	0.85365	30
SAT	IR	TDG	Clamp GIR	0.1028	0.52234	0.78632	41
SAT	IR	NTHL1	Free fatty acids [mmol/l]	0.1028	0.52261	0.97057	41
SAT	IR	NSUN6	Adiponectin[µg/ml]	-0.1025	0.52359	0.75629	41
OVAT	IS	ALYREF	ssCRP [mg/l]	0.1211	0.52386	0.80845	30
SAT	IS	TET2	Clamp GIR	-0.1203	0.52647	0.99162	30
OVAT	IR	NSUN4	Adiponectin[µg/ml]	0.1016	0.5275	0.73415	41
OVAT	IS	YBX1	MCP-1 [pg/ml]	-0.1195	0.52795	0.80266	30
OVAT	IS	NSUN1	Clamp GIR	0.1197	0.52879	0.99625	30
SAT	IS	MBD4	FPI [pmol/l]	-0.1195	0.52934	0.84133	30
OVAT	IR	MECP2	Leptin [ng/ml]	0.1011	0.52957	0.68844	41
OVAT	IR	ZBTB4	ssCRP [mg/l]	0.09986	0.53445	0.83945	41
OVAT	IS	MECP2	FPI [pmol/l]	-0.1179	0.53476	0.78011	30
OVAT	IS	NSUN7	MCP-1 [pg/ml]	-0.1172	0.53572	0.91817	30
SAT	IS	TET3	Leptin [ng/ml]	0.1175	0.53627	0.94537	30
SAT	IR	DNMT3A	Resistin [ng/ml]	0.2619	0.53641	0.98792	8
SAT	IS	NSUN5	IL-6 [pg/ml]	0.1173	0.53691	0.80373	30
SAT	IR	SMUG1	Leptin [ng/ml]	-0.09888	0.53852	0.8751	41
SAT	IS	MBD4	Adiponectin[µg/ml]	-0.1159	0.5404	0.84133	30
OVAT	IR	NSUN2	Leptin [ng/ml]	0.09818	0.5414	0.82835	41
SAT	IS	NSUN1	IL-6 [pg/ml]	-0.116	0.54159	0.98594	30
OVAT	IS	NSUN4	FPI [pmol/l]	0.1159	0.54177	0.8807	30
OVAT	IS	NSUN4	HOMA-IR	0.1155	0.54197	0.8807	30
OVAT	IS	NTHL1	Free fatty acids [mmol/l]	0.1156	0.54312	0.95387	30
OVAT	IS	MBD1	FPI [pmol/l]	0.1151	0.5449	0.73776	30
SAT	IS	DNMT1	Chemerin [ng/ml]	-0.1146	0.54511	0.92187	30
SAT	IS	DNMT3B	FPG [mmol/l]	0.1148	0.54568	0.70939	30
OVAT	IR	UHRF2	ssCRP [mg/l]	0.09708	0.54598	0.66511	41
OVAT	IS	MBD4	HbA1c [%]	0.1147	0.54627	0.92093	30
SAT	IS	NEIL1	HbA1c [%]	0.1142	0.54788	0.64442	30
SAT	IS	UNG	Clamp GIR	-0.1141	0.54828	0.88001	30
SAT	IR	MBD2	Clamp GIR	-0.09646	0.54855	0.99526	41
OVAT	IS	NSUN5	ssCRP [mg/l]	0.1133	0.55109	0.99161	30
OVAT	IR	ZBTB33	Free fatty acids [mmol/l]	-0.09579	0.55135	0.86815	41
OVAT	IR	NSUN3	Clamp GIR	-0.09576	0.55145	0.88583	41
OVAT	IR	TDG	Free fatty acids [mmol/l]	-0.0957	0.55172	0.79692	41
OVAT	IS	DNMT2	Clamp GIR	-0.113	0.55222	0.96159	30
SAT	IR	TET2	Leptin [ng/ml]	0.0953	0.55336	0.92764	41
OVAT	IR	NSUN3	Free fatty acids [mmol/l]	0.09526	0.55354	0.88583	41
OVAT	IR	NTHL1	Adiponectin[µg/ml]	-0.09511	0.55418	0.976	41
OVAT	IR	ZBTB4	FPI [pmol/l]	-0.09496	0.55479	0.83945	41
OVAT	IR	NSUN4	IL-6 [pg/ml]	-0.09483	0.55534	0.73415	41
SAT	IR	UNG	HOMA-IR	-0.09478	0.55557	0.93307	41
SAT	IR	NEIL1	Clamp GIR	0.09471	0.55583	0.88001	41
OVAT	IR	MBD4	FPG [mmol/l]	-0.0947	0.55588	0.90136	41
SAT	IS	MBD4	Resistin [ng/ml]	0.2857	0.55595	0.84133	7
SAT	IS	NSUN5	Resistin [ng/ml]	0.2857	0.55595	0.80373	7
SAT	IS	NSUN6	Resistin [ng/ml]	0.2857	0.55595	0.78183	7
SAT	IS	NSUN1	Resistin [ng/ml]	-0.2857	0.55595	0.98594	7
SAT	IS	TET2	Resistin [ng/ml]	0.2857	0.55595	0.99162	7
OVAT	IR	TET1	IL-6 [pg/ml]	0.09457	0.55644	0.74355	41
OVAT	IR	NSUN1	HOMA-IR	-0.09434	0.5574	0.90577	41
OVAT	IS	MBD2	FPI [pmol/l]	0.1115	0.5575	0.86913	30
SAT	IR	UNG	FPI [pmol/l]	-0.09427	0.55771	0.93307	41
SAT	IR	DNMT1	IL-6 [pg/ml]	-0.09422	0.5579	0.70704	41
SAT	IR	MBD3	MCP-1 [pg/ml]	0.09373	0.55873	1	41
OVAT	IS	DNMT3B	Free fatty acids [mmol/l]	0.1111	0.5589	0.91784	30
OVAT	IS	ALYREF	IL-6 [pg/ml]	0.1109	0.5597	0.80845	30
OVAT	IR	DNMT3A	Adiponectin[µg/ml]	0.09371	0.56003	0.91366	41
OVAT	IR	NSUN4	Leptin [ng/ml]	0.09356	0.56067	0.73415	41
OVAT	IR	TET3	Adiponectin[µg/ml]	0.09345	0.56113	0.80827	41
OVAT	IR	UNG	Adiponectin[µg/ml]	-0.09337	0.5615	0.90149	41
OVAT	IS	MBD2	HOMA-IR	0.1097	0.56253	0.86913	30
OVAT	IS	MBD3	FPI [pmol/l]	0.1099	0.56305	0.90047	30
OVAT	IS	DNMT1	IL-6 [pg/ml]	0.1098	0.56367	0.96349	30
OVAT	IS	UHRF1	ssCRP [mg/l]	0.1097	0.56376	0.85365	30
SAT	IR	MBD4	Chemerin [ng/ml]	-0.09277	0.56399	1	41
OVAT	IR	NSUN4	Chemerin [ng/ml]	-0.0926	0.56473	0.73415	41
OVAT	IS	ZBTB4	HOMA-IR	0.1083	0.56733	0.7593	30
SAT	IS	NSUN2	MCP-1 [pg/ml]	0.1075	0.57053	0.89136	30
SAT	IS	MBD1	Free fatty acids [mmol/l]	0.1078	0.57088	0.90635	30
SAT	IS	DNMT2	Free fatty acids [mmol/l]	0.1073	0.57248	0.92482	30
SAT	IS	NSUN7	Free fatty acids [mmol/l]	-0.1073	0.57248	0.67657	30
SAT	IR	NSUN3	Leptin [ng/ml]	-0.0906	0.5732	0.99288	41
OVAT	IS	ZBTB33	Free fatty acids [mmol/l]	-0.1071	0.57328	0.89782	30
SAT	IS	NSUN6	Free fatty acids [mmol/l]	0.1071	0.57328	0.78183	30
SAT	IS	DNMT3A	HOMA-IR	0.1066	0.57375	0.9265	30
OVAT	IR	MBD3	HOMA-IR	-0.09042	0.57396	0.92929	41
OVAT	IS	UHRF2	FPG [mmol/l]	0.1068	0.57423	0.7465	30
OVAT	IR	MBD2	MCP-1 [pg/ml]	0.09007	0.57424	0.8751	41
OVAT	IS	MBD2	FPG [mmol/l]	-0.1066	0.57503	0.86913	30
OVAT	IS	DNMT1	FPI [pmol/l]	-0.1066	0.57503	0.96349	30
OVAT	IR	NTHL1	IL-6 [pg/ml]	-0.09004	0.57559	0.976	41
OVAT	IS	DNMT1	HOMA-IR	-0.1057	0.57697	0.96349	30
SAT	IR	TET3	MCP-1 [pg/ml]	-0.08937	0.57722	0.99957	41
OVAT	IR	DNMT3B	Free fatty acids [mmol/l]	-0.08951	0.57784	0.83466	41
OVAT	IS	MBD3	FPG [mmol/l]	-0.1057	0.57825	0.90047	30
SAT	IS	UHRF1	MCP-1 [pg/ml]	0.1052	0.57859	0.9265	30
OVAT	IS	NSUN5	FPG [mmol/l]	-0.1055	0.57905	0.99161	30
OVAT	IR	TET3	FPI [pmol/l]	-0.08913	0.57948	0.80827	41
OVAT	IS	NSUN6	FPI [pmol/l]	-0.1053	0.57986	0.83843	30
SAT	IS	DNMT2	Adiponectin[µg/ml]	-0.1048	0.5802	0.92482	30
SAT	IR	TET3	IL-6 [pg/ml]	-0.0889	0.58043	0.99957	41
SAT	IR	NSUN3	FPG [mmol/l]	-0.08877	0.58099	0.99288	41
OVAT	IR	NSUN2	FPI [pmol/l]	0.08869	0.58134	0.82835	41
OVAT	IR	ZBTB4	HOMA-IR	-0.08868	0.58139	0.83945	41
SAT	IS	TET3	Clamp GIR	0.1047	0.58177	0.94537	30
OVAT	IR	UHRF1	Resistin [ng/ml]	-0.2381	0.58214	0.75491	8
OVAT	IR	ALYREF	Resistin [ng/ml]	-0.2381	0.58214	0.77433	8
SAT	IR	YBX1	Resistin [ng/ml]	0.2381	0.58214	0.99957	8
SAT	IR	NSUN2	Resistin [ng/ml]	0.2381	0.58214	0.8616	8
OVAT	IR	NEIL1	Adiponectin[µg/ml]	-0.0884	0.5826	0.97283	41
OVAT	IS	SMUG1	FPG [mmol/l]	0.1044	0.58308	0.75801	30
SAT	IS	NSUN5	FPG [mmol/l]	0.1044	0.58308	0.80373	30
SAT	IS	TET2	Free fatty acids [mmol/l]	0.1042	0.58377	0.99162	30
OVAT	IR	NEIL1	FPG [mmol/l]	0.08799	0.58435	0.97283	41
OVAT	IR	DNMT3A	ssCRP [mg/l]	-0.08775	0.58536	0.91366	41
SAT	IS	NEIL1	MCP-1 [pg/ml]	-0.103	0.58669	0.64442	30
SAT	IS	DNMT2	FPG [mmol/l]	0.103	0.58794	0.92482	30
OVAT	IR	UHRF2	HbA1c [%]	-0.08702	0.5885	0.66511	41
SAT	IR	ZBTB33	Leptin [ng/ml]	0.08694	0.58885	0.7902	41
OVAT	IR	NEIL1	HbA1c [%]	0.08676	0.58963	0.97283	41
SAT	IR	DNMT2	MCP-1 [pg/ml]	0.08641	0.58995	0.97124	41
OVAT	IS	ZBTB4	FPI [pmol/l]	0.1015	0.59362	0.7593	30
OVAT	IS	MBD2	Clamp GIR	0.1014	0.59394	0.86913	30
OVAT	IS	DNMT2	Resistin [ng/ml]	0.25	0.59484	0.96159	7
OVAT	IS	DNMT3B	Resistin [ng/ml]	0.25	0.59484	0.91784	7
OVAT	IS	TET3	HOMA-IR	0.1008	0.59485	0.98509	30
SAT	IS	NEIL1	Chemerin [ng/ml]	-0.1008	0.59485	0.64442	30
OVAT	IS	NEIL1	FPG [mmol/l]	-0.101	0.59525	0.85751	30
OVAT	IR	NSUN5	Clamp GIR	-0.08538	0.59557	1	41
SAT	IR	UHRF2	Leptin [ng/ml]	-0.08529	0.59599	0.91511	41
SAT	IR	MBD2	ssCRP [mg/l]	-0.08514	0.59663	0.99526	41
OVAT	IR	MBD2	FPI [pmol/l]	0.08512	0.59671	0.8751	41
SAT	IR	UHRF2	Free fatty acids [mmol/l]	0.08489	0.5977	0.91511	41
SAT	IR	MECP2	Free fatty acids [mmol/l]	0.08489	0.5977	0.83012	41
OVAT	IR	DNMT3A	HbA1c [%]	-0.08483	0.59796	0.91366	41
OVAT	IS	NSUN2	Adiponectin[µg/ml]	0.09989	0.59812	0.77756	30
SAT	IR	DNMT1	Chemerin [ng/ml]	-0.08476	0.59827	0.70704	41
OVAT	IS	NEIL1	HOMA-IR	-0.09944	0.59977	0.85751	30
OVAT	IS	DNMT3A	MCP-1 [pg/ml]	0.09944	0.59977	0.70881	30
OVAT	IR	NSUN7	Leptin [ng/ml]	0.08424	0.60052	0.88213	41
OVAT	IR	NTHL1	HbA1c [%]	-0.08422	0.60061	0.976	41
OVAT	IR	MBD1	FPI [pmol/l]	0.08416	0.60086	0.89419	41
OVAT	IR	ZBTB33	FPG [mmol/l]	0.08415	0.60091	0.86815	41
SAT	IS	NSUN6	Adiponectin[µg/ml]	0.099	0.60141	0.78183	30
OVAT	IR	MBD3	ssCRP [mg/l]	-0.08401	0.60154	0.92929	41
OVAT	IS	MBD2	ssCRP [mg/l]	-0.09928	0.60171	0.86913	30
OVAT	IS	NSUN7	HbA1c [%]	-0.09913	0.60224	0.91817	30
SAT	IS	YBX1	IL-6 [pg/ml]	0.09908	0.60244	0.88452	30
SAT	IR	UHRF2	ssCRP [mg/l]	-0.08366	0.60306	0.91511	41
SAT	IR	ALYREF	ssCRP [mg/l]	-0.08331	0.60457	0.79355	41
SAT	IR	DNMT2	Leptin [ng/ml]	-0.08311	0.60544	0.97124	41
OVAT	IS	NEIL1	FPI [pmol/l]	-0.09814	0.60589	0.85751	30
OVAT	IS	NEIL1	IL-6 [pg/ml]	-0.09796	0.60655	0.85751	30
OVAT	IS	NTHL1	Clamp GIR	-0.09783	0.60705	0.95387	30
SAT	IS	DNMT1	Leptin [ng/ml]	0.09771	0.60749	0.92187	30
SAT	IR	TET1	Chemerin [ng/ml]	-0.08258	0.60774	0.96205	41
SAT	IR	ZBTB33	Adiponectin[µg/ml]	0.08256	0.60785	0.7902	41
OVAT	IR	NSUN5	HbA1c [%]	-0.08247	0.60824	1	41
OVAT	IR	TET2	ssCRP [mg/l]	0.08235	0.60875	0.79063	41
SAT	IR	TDG	ssCRP [mg/l]	0.08235	0.60875	0.78632	41
SAT	IS	NSUN5	HOMA-IR	0.09677	0.60965	0.80373	30
OVAT	IR	DNMT1	Free fatty acids [mmol/l]	-0.0821	0.60983	0.99094	41
SAT	IR	ALYREF	MCP-1 [pg/ml]	-0.08171	0.61042	0.79355	41
SAT	IS	NTHL1	FPG [mmol/l]	0.09681	0.61082	0.99533	30
SAT	IR	NSUN2	HbA1c [%]	0.08185	0.61092	0.8616	41
OVAT	IS	YBX1	HOMA-IR	0.09633	0.61131	0.80266	30
OVAT	IS	NSUN6	HOMA-IR	-0.09633	0.61131	0.83843	30
SAT	IR	YBX1	Chemerin [ng/ml]	-0.08171	0.61154	0.99957	41
SAT	IS	YBX1	HbA1c [%]	0.09639	0.61236	0.88452	30
OVAT	IS	TET3	FPI [pmol/l]	0.09636	0.61247	0.98509	30
SAT	IR	NSUN4	Free fatty acids [mmol/l]	-0.0814	0.61288	0.96637	41
SAT	IS	DNMT2	ssCRP [mg/l]	0.09616	0.61322	0.92482	30
OVAT	IS	MBD1	FPG [mmol/l]	0.09614	0.6133	0.73776	30
OVAT	IR	NSUN5	ssCRP [mg/l]	0.08087	0.61523	1	41
SAT	IR	DNMT3B	Clamp GIR	0.08085	0.61532	0.99568	41
OVAT	IS	MBD3	HOMA-IR	0.09499	0.61628	0.90047	30
SAT	IS	DNMT3A	FPI [pmol/l]	0.09525	0.6166	0.9265	30
SAT	IS	UNG	HOMA-IR	-0.09455	0.61794	0.88001	30
SAT	IS	DNMT1	Adiponectin[µg/ml]	-0.09455	0.61794	0.92187	30
SAT	IS	DNMT2	HOMA-IR	0.09455	0.61794	0.92482	30
SAT	IS	NSUN5	FPI [pmol/l]	0.0948	0.61826	0.80373	30
OVAT	IR	TET3	ssCRP [mg/l]	-0.07939	0.62174	0.80827	41
OVAT	IR	NSUN6	FPG [mmol/l]	-0.07935	0.62188	0.87858	41
OVAT	IS	UHRF1	Clamp GIR	-0.09382	0.62194	0.85365	30
OVAT	IR	NSUN7	Chemerin [ng/ml]	0.0791	0.62302	0.88213	41
OVAT	IR	NEIL1	Free fatty acids [mmol/l]	0.07905	0.62322	0.97283	41
OVAT	IR	NSUN2	MCP-1 [pg/ml]	-0.07857	0.62424	0.82835	41
OVAT	IS	MBD1	HbA1c [%]	0.09319	0.62426	0.73776	30
SAT	IS	UHRF1	Adiponectin[µg/ml]	0.09277	0.62461	0.9265	30
SAT	IR	MBD2	IL-6 [pg/ml]	-0.07871	0.62474	0.99526	41
OVAT	IS	YBX1	FPI [pmol/l]	0.0928	0.62573	0.80266	30
OVAT	IS	MECP2	MCP-1 [pg/ml]	0.09232	0.62628	0.78011	30
SAT	IS	TET1	HOMA-IR	-0.09232	0.62628	0.96349	30
OVAT	IR	MBD2	Adiponectin[µg/ml]	-0.0782	0.62699	0.8751	41
OVAT	IR	TET1	Chemerin [ng/ml]	0.07814	0.62725	0.74355	41
SAT	IS	TET1	FPI [pmol/l]	-0.09236	0.62739	0.96349	30
OVAT	IR	NSUN2	HbA1c [%]	-0.07782	0.62865	0.82835	41
SAT	IS	MBD4	FPG [mmol/l]	0.09191	0.62906	0.84133	30
OVAT	IR	TET1	Leptin [ng/ml]	0.07771	0.62916	0.74355	41
SAT	IR	UHRF2	Clamp GIR	-0.07762	0.62954	0.91511	41
SAT	IR	NSUN7	FPI [pmol/l]	0.07754	0.6299	0.94226	41
OVAT	IS	TET1	IL-6 [pg/ml]	0.09151	0.63058	0.79225	30
OVAT	IS	UNG	ssCRP [mg/l]	-0.09149	0.63065	0.87053	30
OVAT	IS	MECP2	FPG [mmol/l]	0.09147	0.63073	0.78011	30
OVAT	IR	NEIL1	Clamp GIR	0.07684	0.63302	0.97283	41
SAT	IR	DNMT2	FPG [mmol/l]	-0.07665	0.63384	0.97124	41
OVAT	IR	NEIL1	Leptin [ng/ml]	-0.07605	0.6365	0.97283	41
OVAT	IR	ALYREF	MCP-1 [pg/ml]	-0.07578	0.63663	0.77433	41
SAT	IS	NSUN4	HbA1c [%]	0.08977	0.63711	0.75295	30
OVAT	IR	ZBTB33	HbA1c [%]	-0.07589	0.63721	0.86815	41
SAT	IR	TET1	HbA1c [%]	0.07563	0.63838	0.96205	41
SAT	IR	NEIL1	Chemerin [ng/ml]	0.07553	0.63884	0.88001	41
OVAT	IS	DNMT1	MCP-1 [pg/ml]	0.08877	0.63972	0.96349	30
SAT	IR	TET2	FPI [pmol/l]	-0.07501	0.64113	0.92764	41
OVAT	IR	DNMT1	MCP-1 [pg/ml]	-0.07474	0.6413	0.99094	41
OVAT	IS	TDG	MCP-1 [pg/ml]	0.08832	0.64141	0.90069	30
SAT	IR	MECP2	HOMA-IR	-0.07492	0.64156	0.83012	41
OVAT	IS	ZBTB4	Free fatty acids [mmol/l]	0.08834	0.64248	0.7593	30
SAT	IS	DNMT3A	FPG [mmol/l]	0.08813	0.6433	0.9265	30
SAT	IS	UNG	Adiponectin[µg/ml]	0.08743	0.64479	0.88001	30
OVAT	IS	NSUN6	Leptin [ng/ml]	-0.08769	0.64495	0.83843	30
SAT	IR	TET1	MCP-1 [pg/ml]	0.07387	0.64521	0.96205	41
SAT	IS	NSUN1	HbA1c [%]	0.08725	0.6466	0.98594	30
SAT	IR	MBD3	Leptin [ng/ml]	0.07379	0.64661	1	41
SAT	IS	DNMT3A	Clamp GIR	-0.08691	0.64792	0.9265	30
SAT	IR	NSUN7	IL-6 [pg/ml]	-0.07348	0.64799	0.94226	41
OVAT	IR	NSUN7	FPG [mmol/l]	-0.07334	0.64862	0.88213	41
SAT	IS	TDG	ssCRP [mg/l]	0.08659	0.64913	0.96066	30
SAT	IS	UNG	FPI [pmol/l]	-0.08612	0.65089	0.88001	30
OVAT	IR	SMUG1	HOMA-IR	-0.07239	0.65287	0.90926	41
OVAT	IR	MBD4	Chemerin [ng/ml]	0.0723	0.65326	0.90136	41
OVAT	IR	UHRF2	Leptin [ng/ml]	0.07222	0.65364	0.66511	41
OVAT	IS	NTHL1	ssCRP [mg/l]	0.08525	0.65421	0.95387	30
OVAT	IR	DNMT2	HOMA-IR	0.07204	0.65444	1	41
SAT	IS	MBD1	Chemerin [ng/ml]	-0.08476	0.65497	0.90635	30
OVAT	IR	MBD1	IL-6 [pg/ml]	-0.07191	0.65504	0.89419	41
OVAT	IR	ALYREF	Leptin [ng/ml]	0.07187	0.65521	0.77433	41
SAT	IR	NSUN4	HbA1c [%]	0.07177	0.65564	0.96637	41
OVAT	IR	MBD4	HOMA-IR	0.07161	0.6564	0.90136	41
OVAT	IR	UHRF1	Free fatty acids [mmol/l]	0.07103	0.65898	0.75491	41
OVAT	IS	MECP2	Chemerin [ng/ml]	0.08343	0.66009	0.78011	30
OVAT	IS	UHRF2	Resistin [ng/ml]	-0.2143	0.66151	0.75773	7
SAT	IS	MECP2	Resistin [ng/ml]	-0.2143	0.66151	0.8136	7
SAT	IS	SMUG1	Resistin [ng/ml]	0.2143	0.66151	0.88226	7
OVAT	IR	DNMT3A	Leptin [ng/ml]	0.07022	0.66267	0.91366	41
OVAT	IR	YBX1	ssCRP [mg/l]	0.07015	0.66297	0.83283	41
SAT	IR	DNMT3B	Leptin [ng/ml]	0.07004	0.66346	0.99568	41
SAT	IR	TET2	HbA1c [%]	0.07002	0.66354	0.92764	41
SAT	IR	YBX1	Free fatty acids [mmol/l]	-0.06999	0.6637	0.99957	41
OVAT	IR	MBD4	Resistin [ng/ml]	0.1905	0.66458	0.90136	8
OVAT	IR	UHRF2	FPG [mmol/l]	0.06968	0.66511	0.66511	41
OVAT	IR	ZBTB33	HOMA-IR	0.06908	0.66781	0.86815	41
SAT	IS	MBD4	ssCRP [mg/l]	0.08169	0.66781	0.84133	30
OVAT	IS	NSUN7	Chemerin [ng/ml]	-0.0812	0.66865	0.91817	30
OVAT	IR	TET2	Chemerin [ng/ml]	0.06882	0.66899	0.79063	41
SAT	IR	TDG	HbA1c [%]	0.06853	0.67029	0.78632	41
OVAT	IS	TET1	Chemerin [ng/ml]	0.08076	0.67037	0.79225	30
OVAT	IS	TET2	ssCRP [mg/l]	0.0808	0.67123	0.8436	30
SAT	IR	TDG	Chemerin [ng/ml]	0.06803	0.67255	0.78632	41
OVAT	IS	ZBTB33	IL-6 [pg/ml]	-0.08015	0.67373	0.89782	30
SAT	IR	MBD2	FPG [mmol/l]	-0.06776	0.67381	0.99526	41
OVAT	IR	MBD2	HOMA-IR	0.06769	0.67413	0.8751	41
SAT	IR	MBD4	Clamp GIR	0.06759	0.67456	1	41
OVAT	IS	DNMT2	Adiponectin[µg/ml]	0.07942	0.67553	0.96159	30
OVAT	IR	NSUN5	FPG [mmol/l]	0.06715	0.67659	1	41
SAT	IR	TET3	Adiponectin[µg/ml]	0.06704	0.67708	0.99957	41
OVAT	IS	DNMT3B	Chemerin [ng/ml]	0.07898	0.67725	0.91784	30
SAT	IR	TET3	ssCRP [mg/l]	0.06675	0.67839	0.99957	41
OVAT	IR	NSUN2	ssCRP [mg/l]	0.06632	0.68038	0.82835	41
OVAT	IS	MBD4	Leptin [ng/ml]	-0.07812	0.68156	0.92093	30
SAT	IR	UHRF2	FPI [pmol/l]	-0.06604	0.68164	0.91511	41
SAT	IS	NSUN1	Free fatty acids [mmol/l]	0.07786	0.68258	0.98594	30
SAT	IS	DNMT2	FPI [pmol/l]	0.07745	0.68418	0.92482	30
SAT	IR	ZBTB33	MCP-1 [pg/ml]	0.06516	0.68476	0.80926	41
SAT	IS	MBD2	Free fatty acids [mmol/l]	-0.07719	0.68517	0.96349	30
SAT	IR	TET1	FPG [mmol/l]	-0.06488	0.68694	0.96205	41
SAT	IR	NSUN1	Chemerin [ng/ml]	0.06481	0.68725	0.92162	41
SAT	IR	NSUN1	Adiponectin[µg/ml]	-0.06451	0.68863	0.92162	41
SAT	IR	TDG	FPI [pmol/l]	-0.0643	0.68961	0.78632	41
SAT	IR	TET2	Free fatty acids [mmol/l]	0.06406	0.69069	0.92764	41
OVAT	IS	MBD4	Adiponectin[µg/ml]	-0.07542	0.6911	0.92093	30
OVAT	IR	YBX1	HOMA-IR	-0.06394	0.69125	0.83283	41
OVAT	IR	ZBTB4	Chemerin [ng/ml]	0.06385	0.69165	0.83945	41
OVAT	IS	TDG	Adiponectin[µg/ml]	-0.07497	0.69284	0.90069	30
OVAT	IR	NSUN2	HOMA-IR	0.06359	0.69285	0.82835	41
OVAT	IS	ALYREF	FPI [pmol/l]	0.075	0.69367	0.85192	30
OVAT	IS	MBD3	HbA1c [%]	0.07492	0.69397	0.90047	30
SAT	IR	NSUN3	HOMA-IR	0.06333	0.69405	0.99288	41
SAT	IR	ZBTB4	Adiponectin[µg/ml]	-0.0632	0.69463	0.93544	41
OVAT	IR	NSUN5	Adiponectin[µg/ml]	-0.06303	0.69544	1	41
SAT	IR	MBD3	Clamp GIR	0.06288	0.69611	1	41
SAT	IS	NSUN2	ssCRP [mg/l]	0.07435	0.6962	0.89136	30
SAT	IR	YBX1	IL-6 [pg/ml]	0.06284	0.69629	0.99957	41
SAT	IS	MBD3	Chemerin [ng/ml]	-0.07408	0.69632	0.96066	30
SAT	IR	MBD1	Clamp GIR	0.06279	0.69651	0.89612	41
OVAT	IR	ZBTB4	IL-6 [pg/ml]	0.06276	0.69669	0.83945	41
SAT	IR	DNMT2	ssCRP [mg/l]	-0.06274	0.69675	0.97124	41
OVAT	IR	UHRF1	Leptin [ng/ml]	0.06272	0.69684	0.75491	41
SAT	IR	NSUN2	IL-6 [pg/ml]	0.06258	0.69749	0.8616	41
OVAT	IR	TET1	FPG [mmol/l]	-0.06252	0.69776	0.7559	41
OVAT	IS	NEIL1	Chemerin [ng/ml]	0.07364	0.69806	0.85751	30
SAT	IS	SMUG1	Adiponectin[µg/ml]	0.07364	0.69806	0.88226	30
OVAT	IR	UNG	Leptin [ng/ml]	-0.06237	0.69845	0.90149	41
SAT	IR	TET3	Free fatty acids [mmol/l]	-0.06223	0.69911	0.99957	41
SAT	IR	UHRF1	Adiponectin[µg/ml]	-0.06198	0.70025	0.91033	41
SAT	IR	TET1	IL-6 [pg/ml]	0.06188	0.70071	0.96205	41
SAT	IR	NSUN5	IL-6 [pg/ml]	-0.06171	0.70151	0.82593	41
OVAT	IR	DNMT2	FPI [pmol/l]	0.06133	0.70324	1	41
OVAT	IR	NEIL1	Resistin [ng/ml]	-0.1667	0.70332	0.97283	8
SAT	IR	UHRF2	Resistin [ng/ml]	-0.1667	0.70332	0.91511	8
OVAT	IR	NSUN4	FPG [mmol/l]	-0.0613	0.70339	0.83127	41
SAT	IR	MECP2	FPG [mmol/l]	0.0613	0.70339	0.83012	41
OVAT	IS	TET2	HbA1c [%]	-0.07241	0.70377	0.8436	30
SAT	IS	DNMT3A	ssCRP [mg/l]	0.07212	0.70489	0.9265	30
SAT	IS	TET2	Adiponectin[µg/ml]	-0.07186	0.70505	0.99162	30
SAT	IS	ZBTB4	Free fatty acids [mmol/l]	0.07206	0.70513	1	30
SAT	IS	TET2	FPI [pmol/l]	0.07166	0.70669	0.99162	30
OVAT	IS	UNG	HOMA-IR	0.07141	0.7068	0.87053	30
SAT	IS	UNG	IL-6 [pg/ml]	0.07125	0.70831	0.88001	30
SAT	IS	ZBTB4	Leptin [ng/ml]	0.07122	0.70841	1	30
OVAT	IS	MBD3	Adiponectin[µg/ml]	-0.07097	0.70855	0.90047	30
SAT	IR	NSUN1	HOMA-IR	-0.06011	0.70892	0.92162	41
OVAT	IS	SMUG1	Free fatty acids [mmol/l]	-0.07094	0.7095	0.8385	30
SAT	IR	NEIL1	Free fatty acids [mmol/l]	-0.05996	0.70958	0.88001	41
OVAT	IR	DNMT2	Leptin [ng/ml]	0.05959	0.71133	1	41
OVAT	IS	NSUN5	HbA1c [%]	-0.07035	0.71182	0.99161	30
SAT	IS	MBD4	Leptin [ng/ml]	0.07033	0.7119	0.84133	30
SAT	IS	MBD1	MCP-1 [pg/ml]	0.07008	0.71206	0.90635	30
OVAT	IS	YBX1	Resistin [ng/ml]	0.1786	0.7131	0.80266	7
SAT	IS	MBD3	Resistin [ng/ml]	-0.1786	0.7131	0.96066	7
SAT	IS	DNMT3A	Resistin [ng/ml]	-0.1786	0.7131	0.9265	7
SAT	IR	MECP2	Chemerin [ng/ml]	0.05906	0.71376	0.83012	41
OVAT	IS	TET2	Chemerin [ng/ml]	-0.06963	0.71381	0.8436	30
SAT	IR	UHRF2	HOMA-IR	-0.05897	0.71417	0.91511	41
OVAT	IR	MBD3	FPG [mmol/l]	0.05895	0.71429	0.92929	41
OVAT	IS	YBX1	HbA1c [%]	0.06967	0.71451	0.80266	30
OVAT	IR	SMUG1	Clamp GIR	-0.0587	0.71547	0.90926	41
OVAT	IS	ZBTB33	MCP-1 [pg/ml]	-0.06919	0.71557	0.89782	30
OVAT	IS	NSUN7	Clamp GIR	0.06864	0.71856	0.91817	30
OVAT	IS	DNMT1	Free fatty acids [mmol/l]	-0.06849	0.71914	0.96349	30
OVAT	IS	UHRF1	Free fatty acids [mmol/l]	0.06827	0.72002	0.85365	30
OVAT	IS	ALYREF	HOMA-IR	0.06785	0.72085	0.85192	30
OVAT	IR	MECP2	Free fatty acids [mmol/l]	-0.05735	0.72173	0.79135	41
OVAT	IR	NSUN3	MCP-1 [pg/ml]	0.05697	0.72272	0.88583	41
OVAT	IR	MBD4	ssCRP [mg/l]	-0.0569	0.7238	0.90136	41
SAT	IS	DNMT1	Clamp GIR	-0.0673	0.72383	0.92187	30
OVAT	IR	DNMT1	Leptin [ng/ml]	0.05671	0.7247	0.99094	41
OVAT	IS	TET3	Leptin [ng/ml]	0.06699	0.72503	0.98509	30
SAT	IR	TDG	HOMA-IR	-0.05654	0.72552	0.78632	41
OVAT	IS	NEIL1	Clamp GIR	0.06685	0.72559	0.85751	30
SAT	IS	UHRF2	ssCRP [mg/l]	-0.06678	0.72588	0.99063	30
OVAT	IR	MBD4	MCP-1 [pg/ml]	0.05627	0.72598	0.90136	41
OVAT	IR	UNG	IL-6 [pg/ml]	0.05622	0.727	0.90149	41
OVAT	IS	MBD1	Free fatty acids [mmol/l]	0.06648	0.72706	0.78764	30
SAT	IR	NSUN6	IL-6 [pg/ml]	0.05613	0.72741	0.78436	41
OVAT	IR	SMUG1	ssCRP [mg/l]	-0.05603	0.72787	0.90926	41
SAT	IS	TET2	MCP-1 [pg/ml]	-0.06607	0.72791	0.99162	30
SAT	IR	NSUN2	Free fatty acids [mmol/l]	0.05578	0.72905	0.8616	41
SAT	IR	NSUN5	Leptin [ng/ml]	-0.05558	0.72999	0.82593	41
OVAT	IR	MECP2	HbA1c [%]	-0.05547	0.73048	0.79135	41
OVAT	IR	NEIL1	FPI [pmol/l]	0.05471	0.73404	0.97283	41
OVAT	IR	NSUN2	Clamp GIR	-0.0546	0.73459	0.82835	41
OVAT	IR	UNG	MCP-1 [pg/ml]	0.05418	0.7358	0.90149	41
SAT	IR	DNMT1	MCP-1 [pg/ml]	0.05418	0.7358	0.79712	41
SAT	IR	NSUN5	HbA1c [%]	-0.05407	0.73705	0.82593	41
OVAT	IR	NSUN3	Leptin [ng/ml]	-0.05401	0.73733	0.88583	41
SAT	IS	MECP2	Free fatty acids [mmol/l]	0.0638	0.73765	0.8136	30
SAT	IS	NSUN6	Chemerin [ng/ml]	0.0634	0.73855	0.87283	30
OVAT	IR	NSUN1	FPI [pmol/l]	-0.05349	0.73976	0.94322	41
OVAT	IS	DNMT1	ssCRP [mg/l]	0.06299	0.74087	0.96349	30
SAT	IR	MBD2	Free fatty acids [mmol/l]	-0.05325	0.74089	0.99526	41
SAT	IR	TET1	FPI [pmol/l]	-0.05323	0.74099	0.96205	41
OVAT	IR	NSUN5	Leptin [ng/ml]	-0.05314	0.74142	1	41
OVAT	IS	UHRF2	MCP-1 [pg/ml]	0.06251	0.7421	0.75773	30
SAT	IR	MBD1	Free fatty acids [mmol/l]	0.05282	0.74294	0.89612	41
SAT	IR	NSUN5	FPG [mmol/l]	0.05267	0.74363	0.82593	41
SAT	IR	NEIL1	ssCRP [mg/l]	-0.05246	0.74462	0.88001	41
OVAT	IS	DNMT1	Chemerin [ng/ml]	-0.06162	0.74566	0.96349	30
SAT	IR	DNMT2	FPI [pmol/l]	0.05184	0.74754	0.97124	41
OVAT	IR	ZBTB4	HbA1c [%]	-0.05179	0.74776	0.83945	41
OVAT	IR	MBD3	Chemerin [ng/ml]	-0.05166	0.7484	0.92929	41
SAT	IR	NSUN4	FPI [pmol/l]	0.05158	0.74878	0.96637	41
SAT	IS	MBD3	IL-6 [pg/ml]	-0.061	0.74879	0.96066	30
OVAT	IR	NSUN3	ssCRP [mg/l]	-0.05141	0.74954	0.88583	41
SAT	IR	NSUN6	ssCRP [mg/l]	0.05141	0.74954	0.78436	41
SAT	IR	MBD1	Chemerin [ng/ml]	-0.05131	0.75004	0.89612	41
SAT	IS	MECP2	MCP-1 [pg/ml]	0.06029	0.75102	0.8136	30
OVAT	IR	MBD1	HOMA-IR	0.05087	0.75209	0.89419	41
OVAT	IS	YBX1	Chemerin [ng/ml]	-0.05984	0.7528	0.80266	30
OVAT	IS	DNMT2	Leptin [ng/ml]	-0.05987	0.75331	0.96159	30
OVAT	IR	YBX1	Adiponectin[µg/ml]	0.05048	0.75397	0.83283	41
OVAT	IR	MBD1	HbA1c [%]	0.0503	0.75479	0.89419	41
OVAT	IS	YBX1	IL-6 [pg/ml]	0.05945	0.75501	0.80266	30
SAT	IR	YBX1	FPG [mmol/l]	0.05023	0.75514	0.99957	41
SAT	IR	MBD1	HbA1c [%]	0.05013	0.75561	0.89612	41
SAT	IS	NTHL1	ssCRP [mg/l]	-0.05921	0.75595	0.99533	30
OVAT	IS	NSUN3	FPG [mmol/l]	0.0592	0.75601	0.90278	30
OVAT	IR	NTHL1	MCP-1 [pg/ml]	0.04983	0.75639	0.99914	41
OVAT	IR	MBD1	Chemerin [ng/ml]	0.04992	0.75662	0.89419	41
OVAT	IR	TET3	Leptin [ng/ml]	-0.04974	0.75743	0.85515	41
OVAT	IR	UNG	HOMA-IR	0.04974	0.75744	0.90149	41
SAT	IR	NSUN1	Clamp GIR	-0.04971	0.75758	0.92162	41
SAT	IR	TDG	Adiponectin[µg/ml]	-0.04969	0.75768	0.78632	41
OVAT	IS	UHRF2	ssCRP [mg/l]	0.05876	0.75773	0.75773	30
SAT	IR	DNMT3B	FPG [mmol/l]	-0.04962	0.75802	0.99568	41
SAT	IR	MBD1	Leptin [ng/ml]	0.04957	0.75826	0.89612	41
SAT	IR	TET2	HOMA-IR	-0.04913	0.76033	0.92764	41
SAT	IS	UHRF2	Leptin [ng/ml]	0.05787	0.76132	0.99063	30
SAT	IS	NTHL1	HbA1c [%]	0.05779	0.76164	0.99533	30
OVAT	IS	UNG	Adiponectin[µg/ml]	0.05762	0.76175	0.87053	30
OVAT	IS	MBD3	Clamp GIR	-0.05772	0.76193	0.90047	30
SAT	IR	NSUN5	Chemerin [ng/ml]	0.0487	0.76239	0.82593	41
SAT	IR	TET3	Clamp GIR	0.04858	0.76295	0.99957	41
SAT	IR	NSUN6	FPG [mmol/l]	-0.04857	0.76298	0.78436	41
SAT	IR	NSUN4	Leptin [ng/ml]	-0.04844	0.76362	0.96637	41
OVAT	IR	NSUN2	FPG [mmol/l]	0.04822	0.76463	0.82835	41
OVAT	IS	NSUN3	IL-6 [pg/ml]	-0.057	0.76482	0.90278	30
OVAT	IS	YBX1	Leptin [ng/ml]	-0.05698	0.76489	0.80266	30
OVAT	IS	TET1	Adiponectin[µg/ml]	0.05673	0.76534	0.79856	30
SAT	IS	DNMT1	Free fatty acids [mmol/l]	-0.05644	0.76704	0.92187	30
SAT	IS	TET2	HOMA-IR	0.05628	0.76714	0.99162	30
SAT	IR	ZBTB4	MCP-1 [pg/ml]	-0.04756	0.76716	0.93544	41
OVAT	IR	DNMT3B	FPG [mmol/l]	-0.04744	0.76836	0.93487	41
OVAT	IR	YBX1	FPG [mmol/l]	0.04735	0.76877	0.83283	41
OVAT	IS	DNMT3A	Clamp GIR	-0.05593	0.76909	0.83318	30
OVAT	IR	NSUN1	IL-6 [pg/ml]	0.04724	0.76929	0.94322	41
SAT	IR	NTHL1	Adiponectin[µg/ml]	-0.04716	0.76967	0.97971	41
SAT	IS	ZBTB33	Free fatty acids [mmol/l]	-0.05577	0.76973	0.93261	30
OVAT	IR	NSUN7	Clamp GIR	-0.0471	0.76998	0.88213	41
SAT	IS	MBD2	MCP-1 [pg/ml]	0.05539	0.77073	0.96349	30
OVAT	IS	MBD2	HbA1c [%]	-0.05528	0.77172	0.89465	30
OVAT	IS	DNMT1	FPG [mmol/l]	0.05475	0.77386	0.96349	30
SAT	IS	ALYREF	HbA1c [%]	0.05436	0.7754	0.92183	30
OVAT	IS	ZBTB33	Adiponectin[µg/ml]	-0.05406	0.77614	0.89782	30
OVAT	IR	TDG	MCP-1 [pg/ml]	0.04564	0.77632	0.91014	41
OVAT	IR	NSUN6	HOMA-IR	0.04573	0.77646	0.87858	41
SAT	IR	NSUN3	Clamp GIR	0.0457	0.77662	0.99288	41
OVAT	IR	NEIL1	Chemerin [ng/ml]	0.04539	0.77812	0.97283	41
SAT	IS	DNMT1	IL-6 [pg/ml]	0.05321	0.78004	0.92187	30
OVAT	IR	NSUN6	MCP-1 [pg/ml]	-0.04477	0.78048	0.87858	41
SAT	IR	ZBTB4	Leptin [ng/ml]	-0.04486	0.78061	0.93544	41
OVAT	IR	ZBTB4	Adiponectin[µg/ml]	-0.04481	0.78087	0.83945	41
SAT	IS	NTHL1	IL-6 [pg/ml]	0.05299	0.78094	0.99533	30
SAT	IS	ALYREF	ssCRP [mg/l]	0.05275	0.78188	0.92183	30
SAT	IS	DNMT2	Leptin [ng/ml]	0.05275	0.78191	0.92482	30
OVAT	IS	MBD4	Resistin [ng/ml]	0.1429	0.78254	0.92093	7
OVAT	IS	UHRF1	Resistin [ng/ml]	0.1429	0.78254	0.85365	7
OVAT	IS	NSUN7	Resistin [ng/ml]	-0.1429	0.78254	0.91817	7
SAT	IS	DNMT2	Resistin [ng/ml]	-0.1429	0.78254	0.92482	7
SAT	IS	TET3	Resistin [ng/ml]	-0.1429	0.78254	0.9925	7
SAT	IR	MBD4	MCP-1 [pg/ml]	-0.04408	0.78382	1	41
SAT	IR	TET3	FPG [mmol/l]	0.04412	0.78414	0.99957	41
SAT	IR	NSUN6	Chemerin [ng/ml]	-0.04408	0.78436	0.78436	41
OVAT	IR	ZBTB33	FPI [pmol/l]	0.04391	0.78516	0.92792	41
OVAT	IS	TDG	Chemerin [ng/ml]	0.05184	0.78516	0.92792	30
SAT	IS	TET1	Adiponectin[µg/ml]	-0.05184	0.78516	0.96349	30
OVAT	IR	UNG	FPI [pmol/l]	0.04382	0.78558	0.90149	41
OVAT	IR	MBD3	IL-6 [pg/ml]	0.04367	0.78632	0.92929	41
SAT	IR	TDG	IL-6 [pg/ml]	0.04367	0.78632	0.78632	41
SAT	IS	UNG	HbA1c [%]	-0.05162	0.78646	0.88001	30
OVAT	IS	NSUN1	MCP-1 [pg/ml]	0.05095	0.78878	0.99625	30
OVAT	IR	TET3	HbA1c [%]	-0.04303	0.78937	0.85515	41
OVAT	IS	UNG	Clamp GIR	0.05081	0.78975	0.87053	30
OVAT	IR	DNMT1	HOMA-IR	-0.04295	0.78977	0.99094	41
OVAT	IS	YBX1	Free fatty acids [mmol/l]	-0.05064	0.79042	0.80266	30
OVAT	IS	DNMT2	MCP-1 [pg/ml]	0.0505	0.79059	0.96159	30
OVAT	IS	NSUN4	Chemerin [ng/ml]	-0.0505	0.79059	0.98696	30
OVAT	IS	NSUN6	MCP-1 [pg/ml]	0.0505	0.79059	0.86065	30
SAT	IS	TDG	Adiponectin[µg/ml]	-0.0505	0.79059	0.96066	30
SAT	IS	MBD1	FPG [mmol/l]	-0.05052	0.79093	0.90635	30
SAT	IS	MBD3	FPG [mmol/l]	0.05052	0.79093	0.96066	30
OVAT	IR	SMUG1	FPI [pmol/l]	-0.04269	0.79099	0.90926	41
OVAT	IR	NSUN6	FPI [pmol/l]	0.04252	0.79183	0.87858	41
SAT	IR	MECP2	Resistin [ng/ml]	0.119	0.79301	0.83012	8
OVAT	IR	NSUN4	Free fatty acids [mmol/l]	-0.04218	0.79342	0.85954	41
SAT	IR	ALYREF	FPI [pmol/l]	-0.04217	0.7935	0.93777	41
OVAT	IR	ZBTB4	FPG [mmol/l]	-0.04203	0.79415	0.83945	41
SAT	IR	DNMT3B	FPI [pmol/l]	0.04191	0.79475	0.99568	41
SAT	IR	TET2	FPG [mmol/l]	-0.0416	0.79624	0.92764	41
SAT	IS	MBD3	Leptin [ng/ml]	-0.04919	0.79631	0.96066	30
SAT	IR	NSUN1	FPI [pmol/l]	-0.04156	0.79642	0.92162	41
OVAT	IR	TET1	Free fatty acids [mmol/l]	-0.04149	0.79676	0.79676	41
SAT	IS	YBX1	MCP-1 [pg/ml]	0.04872	0.79785	0.91169	30
OVAT	IS	TET1	Free fatty acids [mmol/l]	-0.04863	0.79856	0.79856	30
OVAT	IR	NSUN5	MCP-1 [pg/ml]	0.04094	0.7989	1	41
OVAT	IR	MECP2	Chemerin [ng/ml]	0.04094	0.79937	0.79937	41
SAT	IR	DNMT3B	ssCRP [mg/l]	-0.0407	0.80056	0.99568	41
OVAT	IS	YBX1	FPG [mmol/l]	0.04762	0.80266	0.80266	30
SAT	IS	SMUG1	Chemerin [ng/ml]	-0.04739	0.8033	0.88226	30
OVAT	IS	UNG	FPI [pmol/l]	0.0474	0.80356	0.87053	30
SAT	IR	ZBTB33	IL-6 [pg/ml]	0.04001	0.80387	0.87085	41
SAT	IR	NSUN7	Free fatty acids [mmol/l]	0.03992	0.80429	0.94226	41
SAT	IS	MBD3	MCP-1 [pg/ml]	-0.04694	0.80512	0.96066	30
SAT	IS	NSUN5	ssCRP [mg/l]	0.04674	0.80624	0.89	30
SAT	IS	TET3	FPG [mmol/l]	-0.04673	0.80628	0.9925	30
SAT	IS	NSUN2	FPI [pmol/l]	0.04651	0.80718	0.89136	30
OVAT	IS	NTHL1	Adiponectin[µg/ml]	-0.04605	0.80876	0.95387	30
OVAT	IS	MBD2	MCP-1 [pg/ml]	-0.04605	0.80876	0.89465	30
SAT	IS	UHRF1	Leptin [ng/ml]	-0.04607	0.80897	0.9265	30
SAT	IS	TET2	IL-6 [pg/ml]	-0.04586	0.80982	0.99162	30
SAT	IR	UHRF2	MCP-1 [pg/ml]	-0.0385	0.81068	0.91511	41
OVAT	IS	NSUN6	FPG [mmol/l]	-0.04562	0.81081	0.86065	30
OVAT	IR	NSUN6	IL-6 [pg/ml]	0.03853	0.811	0.87858	41
SAT	IS	NSUN2	Leptin [ng/ml]	-0.0454	0.81169	0.89136	30
OVAT	IS	UHRF1	MCP-1 [pg/ml]	-0.04516	0.81241	0.85365	30
OVAT	IS	NSUN3	Clamp GIR	-0.04501	0.81328	0.90278	30
OVAT	IR	TDG	FPG [mmol/l]	-0.03802	0.81343	0.91014	41
SAT	IR	TET1	HOMA-IR	-0.03789	0.81404	0.96205	41
SAT	IS	SMUG1	ssCRP [mg/l]	-0.04474	0.81439	0.88226	30
OVAT	IR	ALYREF	Chemerin [ng/ml]	0.03746	0.81614	0.88261	41
SAT	IR	NSUN3	HbA1c [%]	-0.03733	0.81674	0.99288	41
SAT	IR	UHRF2	Chemerin [ng/ml]	0.0372	0.8174	0.91511	41
SAT	IS	DNMT3A	Free fatty acids [mmol/l]	0.04373	0.81854	0.9265	30
SAT	IR	DNMT2	HOMA-IR	0.03676	0.8195	0.97124	41
SAT	IS	UHRF1	HOMA-IR	0.04338	0.81971	0.9265	30
SAT	IS	DNMT3B	HOMA-IR	0.04338	0.81971	0.93392	30
SAT	IS	NSUN2	HOMA-IR	0.04338	0.81971	0.89136	30
OVAT	IS	DNMT3B	Leptin [ng/ml]	-0.0434	0.81986	0.91784	30
OVAT	IR	MBD2	IL-6 [pg/ml]	-0.03661	0.82024	0.8751	41
SAT	IS	ALYREF	IL-6 [pg/ml]	0.04319	0.82071	0.92183	30
SAT	IS	NSUN5	MCP-1 [pg/ml]	0.04294	0.82154	0.89	30
SAT	IS	NSUN2	IL-6 [pg/ml]	-0.04297	0.82162	0.89136	30
SAT	IR	DNMT2	Clamp GIR	0.03628	0.82182	0.97124	41
OVAT	IS	NSUN4	Clamp GIR	0.04279	0.82238	0.98696	30
SAT	IS	MBD3	Free fatty acids [mmol/l]	-0.04261	0.82309	0.96066	30
OVAT	IS	NSUN7	Leptin [ng/ml]	0.04207	0.82532	0.91817	30
SAT	IS	TDG	FPG [mmol/l]	0.04206	0.82534	0.96066	30
SAT	IR	NSUN7	Adiponectin[µg/ml]	-0.03548	0.82569	0.94226	41
OVAT	IS	MBD2	Free fatty acids [mmol/l]	0.04194	0.82583	0.89465	30
SAT	IR	DNMT3A	Leptin [ng/ml]	-0.03519	0.82708	0.98792	41
OVAT	IR	DNMT3A	MCP-1 [pg/ml]	0.03502	0.82758	0.91366	41
OVAT	IS	ZBTB33	Clamp GIR	0.04123	0.82875	0.89782	30
SAT	IS	NSUN1	HOMA-IR	-0.04116	0.82886	0.99627	30
OVAT	IS	DNMT2	FPI [pmol/l]	-0.04117	0.82898	0.96159	30
SAT	IR	MECP2	MCP-1 [pg/ml]	-0.03449	0.83012	0.83012	41
OVAT	IS	DNMT2	HOMA-IR	-0.04071	0.8307	0.96159	30
SAT	IS	ZBTB33	Chemerin [ng/ml]	0.04071	0.8307	0.93261	30
SAT	IR	UNG	Chemerin [ng/ml]	-0.03423	0.83172	0.93307	41
OVAT	IR	NEIL1	ssCRP [mg/l]	-0.03416	0.83209	0.97283	41
OVAT	IR	UNG	Chemerin [ng/ml]	-0.03415	0.83214	0.90149	41
OVAT	IR	MBD2	FPG [mmol/l]	0.0341	0.83239	0.8751	41
SAT	IS	UHRF2	Clamp GIR	0.04033	0.8324	0.99063	30
SAT	IR	SMUG1	Clamp GIR	-0.03384	0.83364	0.88814	41
OVAT	IS	NTHL1	Chemerin [ng/ml]	0.03982	0.83437	0.95387	30
OVAT	IR	MBD4	HbA1c [%]	-0.03339	0.83582	0.90136	41
OVAT	IS	NSUN7	Adiponectin[µg/ml]	-0.03938	0.8362	0.91817	30
SAT	IR	DNMT3A	Clamp GIR	0.03323	0.8366	0.98792	41
OVAT	IS	DNMT3B	HOMA-IR	-0.03893	0.83804	0.91784	30
OVAT	IR	SMUG1	Leptin [ng/ml]	-0.03267	0.83932	0.90926	41
OVAT	IR	ZBTB4	MCP-1 [pg/ml]	-0.03258	0.83945	0.83945	41
SAT	IS	NEIL1	Resistin [ng/ml]	-0.1071	0.83968	0.83968	7
OVAT	IR	TDG	Resistin [ng/ml]	0.09524	0.84013	0.91014	8
OVAT	IR	NSUN7	Resistin [ng/ml]	-0.09524	0.84013	0.88213	8
SAT	IR	NTHL1	Resistin [ng/ml]	0.09524	0.84013	0.97971	8
SAT	IR	NSUN3	Resistin [ng/ml]	-0.09524	0.84013	0.99288	8
SAT	IR	NSUN1	Resistin [ng/ml]	0.09524	0.84013	0.92162	8
SAT	IR	UNG	IL-6 [pg/ml]	-0.03242	0.84051	0.93307	41
OVAT	IR	DNMT3A	Free fatty acids [mmol/l]	-0.03234	0.84094	0.91366	41
OVAT	IR	DNMT3A	Clamp GIR	0.03183	0.84337	0.91366	41
SAT	IR	MBD4	IL-6 [pg/ml]	-0.03173	0.84389	1	41
SAT	IR	UHRF2	Adiponectin[µg/ml]	-0.03156	0.84471	0.91511	41
OVAT	IS	NSUN1	Leptin [ng/ml]	-0.03717	0.84539	0.99625	30
SAT	IS	TET1	MCP-1 [pg/ml]	-0.03715	0.84539	0.96349	30
OVAT	IR	NEIL1	IL-6 [pg/ml]	-0.03129	0.84601	0.97283	41
SAT	IS	YBX1	HOMA-IR	0.03671	0.84723	0.91169	30
SAT	IS	NTHL1	MCP-1 [pg/ml]	0.03671	0.84723	0.99533	30
OVAT	IS	DNMT3B	FPI [pmol/l]	-0.03672	0.84724	0.91784	30
SAT	IR	UNG	ssCRP [mg/l]	0.03076	0.84859	0.93307	41
SAT	IR	NTHL1	IL-6 [pg/ml]	-0.03068	0.84898	0.97971	41
SAT	IS	UHRF1	Chemerin [ng/ml]	-0.03626	0.84907	0.9265	30
SAT	IS	ALYREF	MCP-1 [pg/ml]	0.03582	0.85092	0.92183	30
OVAT	IS	UHRF1	FPG [mmol/l]	0.03516	0.85365	0.85365	30
SAT	IS	DNMT3A	Adiponectin[µg/ml]	-0.03493	0.8546	0.9265	30
SAT	IR	SMUG1	ssCRP [mg/l]	-0.02937	0.85538	0.88814	41
SAT	IR	NSUN7	HOMA-IR	0.02936	0.85543	0.94226	41
OVAT	IR	NSUN2	Free fatty acids [mmol/l]	-0.0292	0.8562	0.8562	41
OVAT	IS	SMUG1	Leptin [ng/ml]	-0.0345	0.85638	0.92775	30
SAT	IS	MBD4	HbA1c [%]	-0.03449	0.85641	0.89963	30
OVAT	IS	TET3	Free fatty acids [mmol/l]	0.03436	0.85697	0.98509	30
OVAT	IS	NSUN2	FPI [pmol/l]	-0.03427	0.85732	0.96628	30
SAT	IR	ZBTB4	IL-6 [pg/ml]	0.02885	0.85789	0.93544	41
OVAT	IR	NSUN7	ssCRP [mg/l]	-0.02884	0.85792	0.88213	41
OVAT	IS	NTHL1	FPI [pmol/l]	-0.03405	0.85823	0.95387	30
SAT	IS	NSUN2	FPG [mmol/l]	-0.03405	0.85823	0.89136	30
SAT	IR	UNG	Adiponectin[µg/ml]	0.02851	0.85957	0.93307	41
OVAT	IS	NSUN1	Chemerin [ng/ml]	-0.03359	0.86014	0.99625	30
OVAT	IR	UHRF1	FPG [mmol/l]	-0.02834	0.86038	0.86038	41
OVAT	IS	NSUN6	Free fatty acids [mmol/l]	-0.03346	0.86065	0.86065	30
SAT	IR	UNG	Free fatty acids [mmol/l]	-0.02815	0.8613	0.93307	41
SAT	IS	DNMT2	Chemerin [ng/ml]	-0.03315	0.86199	0.93382	30
SAT	IR	NSUN7	Clamp GIR	-0.028	0.86206	0.94226	41
SAT	IS	UNG	Leptin [ng/ml]	0.03294	0.86281	0.88001	30
SAT	IR	ZBTB4	FPI [pmol/l]	-0.02771	0.86348	0.93544	41
OVAT	IS	ZBTB4	Chemerin [ng/ml]	0.0327	0.86383	0.90635	30
OVAT	IS	ALYREF	MCP-1 [pg/ml]	-0.0327	0.86383	0.93582	30
OVAT	IS	NSUN5	FPI [pmol/l]	-0.03249	0.86466	0.99161	30
SAT	IR	TET2	ssCRP [mg/l]	-0.02745	0.86473	0.92764	41
OVAT	IR	NTHL1	HOMA-IR	-0.02744	0.86477	0.99914	41
SAT	IS	DNMT3A	Leptin [ng/ml]	-0.03227	0.86556	0.9265	30
OVAT	IS	NSUN1	HOMA-IR	0.03226	0.86568	0.99625	30
SAT	IR	DNMT3A	FPI [pmol/l]	0.02701	0.86688	0.98792	41
SAT	IR	NEIL1	Leptin [ng/ml]	0.02692	0.86732	0.9396	41
SAT	IS	MBD1	FPI [pmol/l]	0.03182	0.86742	0.90635	30
SAT	IS	TET1	FPG [mmol/l]	-0.03182	0.86742	0.96349	30
OVAT	IS	DNMT1	Adiponectin[µg/ml]	0.03181	0.86753	0.96349	30
OVAT	IR	DNMT3B	MCP-1 [pg/ml]	-0.02683	0.86758	0.93487	41
SAT	IR	TET3	HOMA-IR	0.02683	0.86775	0.99957	41
SAT	IR	NSUN2	ssCRP [mg/l]	0.02667	0.86856	0.94094	41
SAT	IR	SMUG1	FPG [mmol/l]	-0.0266	0.86889	0.88814	41
SAT	IS	YBX1	FPI [pmol/l]	0.03138	0.86925	0.91169	30
OVAT	IR	NSUN1	MCP-1 [pg/ml]	0.02648	0.86929	0.94322	41
OVAT	IR	MBD4	Leptin [ng/ml]	-0.0264	0.86987	0.90136	41
OVAT	IR	NSUN1	Free fatty acids [mmol/l]	-0.02623	0.87066	0.94322	41
OVAT	IR	NTHL1	ssCRP [mg/l]	0.02623	0.87069	0.99914	41
SAT	IR	TET2	IL-6 [pg/ml]	-0.02615	0.87108	0.92764	41
OVAT	IS	TET3	Adiponectin[µg/ml]	0.03092	0.87123	0.98509	30
SAT	IR	MBD1	Adiponectin[µg/ml]	-0.02607	0.87149	0.94411	41
OVAT	IS	TET2	FPI [pmol/l]	0.03071	0.87201	0.87308	30
OVAT	IS	MBD4	HOMA-IR	0.03048	0.87308	0.92093	30
OVAT	IS	TET2	HOMA-IR	0.03048	0.87308	0.87308	30
OVAT	IR	DNMT3B	ssCRP [mg/l]	0.02562	0.87367	0.93487	41
SAT	IS	TET1	IL-6 [pg/ml]	-0.03006	0.87472	0.96349	30
OVAT	IS	NSUN5	Leptin [ng/ml]	-0.03005	0.87476	0.99161	30
OVAT	IR	MBD2	HbA1c [%]	-0.02533	0.8751	0.8751	41
SAT	IR	NSUN7	HbA1c [%]	-0.02533	0.8751	0.94226	41
SAT	IR	YBX1	Leptin [ng/ml]	-0.02526	0.87541	0.99957	41
OVAT	IS	DNMT3A	Adiponectin[µg/ml]	0.02959	0.87678	0.87678	30
SAT	IR	NSUN4	IL-6 [pg/ml]	0.02475	0.87791	0.96637	41
OVAT	IR	NSUN3	FPG [mmol/l]	0.02468	0.87828	0.88771	41
SAT	IS	UHRF1	FPI [pmol/l]	0.02915	0.87846	0.9265	30
SAT	IS	MBD1	HOMA-IR	0.02914	0.87864	0.90635	30
OVAT	IR	YBX1	Chemerin [ng/ml]	0.02439	0.87968	0.87968	41
SAT	IS	UNG	Free fatty acids [mmol/l]	0.02878	0.88001	0.88001	30
OVAT	IS	NTHL1	HOMA-IR	-0.0287	0.88049	0.95387	30
SAT	IR	DNMT3B	HOMA-IR	0.02422	0.88053	0.99568	41
SAT	IR	MBD4	ssCRP [mg/l]	0.02414	0.88092	1	41
OVAT	IR	MBD1	Resistin [ng/ml]	-0.07143	0.88199	0.95549	8
SAT	IR	SMUG1	Resistin [ng/ml]	-0.07143	0.88199	0.88814	8
OVAT	IR	NSUN7	MCP-1 [pg/ml]	0.02387	0.88213	0.88213	41
OVAT	IS	NSUN7	HOMA-IR	-0.02825	0.88235	0.91817	30
OVAT	IR	ALYREF	Free fatty acids [mmol/l]	-0.02379	0.88261	0.88261	41
SAT	IR	NSUN5	Free fatty acids [mmol/l]	0.02379	0.88261	0.88261	41
SAT	IR	NTHL1	FPG [mmol/l]	0.02372	0.88297	0.97971	41
SAT	IS	TET2	Chemerin [ng/ml]	-0.02781	0.8842	0.99162	30
OVAT	IR	ZBTB33	IL-6 [pg/ml]	0.02345	0.88431	0.94415	41
SAT	IS	MECP2	Leptin [ng/ml]	0.0276	0.88489	0.88489	30
OVAT	IR	NSUN5	HOMA-IR	-0.02326	0.88523	1	41
SAT	IR	MBD3	Chemerin [ng/ml]	0.02326	0.88523	1	41
OVAT	IS	MBD4	FPI [pmol/l]	0.02737	0.88583	0.92093	30
OVAT	IS	DNMT2	IL-6 [pg/ml]	0.02694	0.88762	0.96159	30
OVAT	IR	NSUN3	Adiponectin[µg/ml]	-0.02275	0.88771	0.88771	41
SAT	IR	SMUG1	MCP-1 [pg/ml]	-0.02265	0.88814	0.88814	41
OVAT	IR	MBD4	IL-6 [pg/ml]	-0.0224	0.88944	0.90136	41
SAT	IS	TDG	IL-6 [pg/ml]	0.02605	0.89132	0.96066	30
SAT	IS	MBD2	IL-6 [pg/ml]	0.02605	0.89132	0.96349	30
SAT	IS	NSUN2	HbA1c [%]	-0.02604	0.89136	0.89136	30
OVAT	IS	NSUN7	FPI [pmol/l]	-0.02604	0.89137	0.91817	30
SAT	IR	MBD3	Adiponectin[µg/ml]	-0.02197	0.89156	1	41
SAT	IS	NSUN4	Free fatty acids [mmol/l]	-0.02566	0.89295	0.96349	30
OVAT	IR	MBD3	MCP-1 [pg/ml]	0.0216	0.89329	0.96773	41
SAT	IS	UHRF2	Chemerin [ng/ml]	-0.02558	0.89348	0.99063	30
SAT	IS	NSUN3	ssCRP [mg/l]	-0.02538	0.89411	0.91541	30
OVAT	IS	NSUN3	Adiponectin[µg/ml]	0.02514	0.89534	0.90278	30
SAT	IR	UHRF1	HOMA-IR	-0.02099	0.89634	0.98749	41
SAT	IR	MBD2	HOMA-IR	-0.02082	0.8972	0.99526	41
SAT	IR	NSUN1	ssCRP [mg/l]	0.02057	0.89845	0.92162	41
SAT	IS	ZBTB33	FPI [pmol/l]	-0.02426	0.89875	0.93261	30
SAT	IS	MBD4	IL-6 [pg/ml]	0.02405	0.89963	0.89963	30
OVAT	IR	MBD4	Clamp GIR	-0.01997	0.90136	0.90136	41
SAT	IS	MBD3	Clamp GIR	-0.0234	0.90232	0.96066	30
OVAT	IS	NSUN3	Chemerin [ng/ml]	0.02336	0.90278	0.90278	30
SAT	IS	MBD3	HOMA-IR	-0.02336	0.90278	0.96066	30
OVAT	IS	NSUN1	FPG [mmol/l]	0.02314	0.90338	0.99625	30
SAT	IR	DNMT3A	Adiponectin[µg/ml]	0.01909	0.90569	0.98792	41
SAT	IS	DNMT3B	FPI [pmol/l]	0.02248	0.90615	0.93392	30
OVAT	IS	ZBTB4	Resistin [ng/ml]	-0.07143	0.90635	0.90635	7
SAT	IS	MBD1	Resistin [ng/ml]	0.07143	0.90635	0.90635	7
SAT	IS	YBX1	Leptin [ng/ml]	-0.02114	0.91169	0.91169	30
SAT	IS	NSUN6	Clamp GIR	0.02028	0.9153	0.97857	30
SAT	IS	MBD3	FPI [pmol/l]	-0.02025	0.91541	0.96066	30
SAT	IS	NSUN3	FPG [mmol/l]	0.02025	0.91541	0.91541	30
OVAT	IS	NSUN2	HOMA-IR	-0.02024	0.91582	0.96628	30
SAT	IS	NSUN7	MCP-1 [pg/ml]	-0.02024	0.91582	0.96349	30
SAT	IR	NTHL1	Leptin [ng/ml]	0.0169	0.91647	0.97971	41
OVAT	IS	NSUN7	ssCRP [mg/l]	0.01959	0.91817	0.91817	30
SAT	IS	NSUN5	Free fatty acids [mmol/l]	-0.01941	0.91892	0.91892	30
SAT	IR	YBX1	HOMA-IR	0.01612	0.92034	0.99957	41
OVAT	IS	MBD4	IL-6 [pg/ml]	-0.01892	0.92093	0.92093	30
SAT	IR	DNMT1	Leptin [ng/ml]	-0.01594	0.92119	0.92119	41
SAT	IR	NSUN1	Leptin [ng/ml]	0.01586	0.92162	0.92162	41
OVAT	IS	NSUN4	IL-6 [pg/ml]	-0.0187	0.92186	0.98696	30
SAT	IR	NSUN3	Adiponectin[µg/ml]	0.01543	0.92372	0.99914	41
OVAT	IS	NSUN1	Free fatty acids [mmol/l]	0.01807	0.92449	0.99625	30
SAT	IS	DNMT1	FPG [mmol/l]	0.01803	0.92468	0.98688	30
OVAT	IR	NTHL1	FPI [pmol/l]	0.01507	0.92548	0.99914	41
SAT	IS	UHRF1	IL-6 [pg/ml]	0.01759	0.9265	0.9265	30
SAT	IS	DNMT3A	HbA1c [%]	0.01759	0.9265	0.9265	30
SAT	IR	TET2	Chemerin [ng/ml]	-0.01463	0.92764	0.92764	41
SAT	IR	MBD3	Free fatty acids [mmol/l]	-0.01447	0.92846	1	41
SAT	IR	UHRF2	IL-6 [pg/ml]	-0.01429	0.92932	0.92932	41
SAT	IR	NSUN7	Leptin [ng/ml]	0.01411	0.93021	0.94226	41
SAT	IR	UHRF1	FPI [pmol/l]	0.01403	0.93064	0.98749	41
SAT	IS	TET2	HbA1c [%]	-0.01645	0.93126	0.99162	30
SAT	IR	MBD4	FPI [pmol/l]	0.01377	0.93193	1	41
SAT	IS	ZBTB33	HOMA-IR	-0.01624	0.93261	0.93261	30
OVAT	IR	DNMT1	FPI [pmol/l]	0.01359	0.93279	0.99094	41
SAT	IS	DNMT3B	IL-6 [pg/ml]	-0.01581	0.93392	0.93392	30
OVAT	IS	NSUN5	HOMA-IR	-0.0158	0.93448	0.99161	30
OVAT	IS	TET3	MCP-1 [pg/ml]	-0.0158	0.93448	0.98509	30
OVAT	IR	SMUG1	Resistin [ng/ml]	0.04762	0.93487	0.93487	8
OVAT	IR	DNMT3B	Resistin [ng/ml]	-0.04762	0.93487	0.93487	8
SAT	IR	NSUN7	Resistin [ng/ml]	-0.04762	0.93487	0.94226	8
OVAT	IS	NSUN1	FPI [pmol/l]	0.01558	0.93488	0.99625	30
OVAT	IS	NSUN5	Adiponectin[µg/ml]	-0.01491	0.93821	0.99161	30
OVAT	IS	MBD3	ssCRP [mg/l]	-0.01469	0.93858	0.9553	30
SAT	IS	TET1	ssCRP [mg/l]	0.01447	0.93951	0.96349	30
SAT	IS	ZBTB4	FPI [pmol/l]	-0.01447	0.93952	1	30
SAT	IR	NSUN7	Chemerin [ng/ml]	-0.01167	0.94226	0.94226	41
SAT	IS	DNMT2	IL-6 [pg/ml]	0.0138	0.94229	0.94229	30
SAT	IR	NSUN4	Clamp GIR	-0.0116	0.94262	0.96637	41
OVAT	IS	SMUG1	HbA1c [%]	0.01348	0.94365	0.94365	30
OVAT	IS	DNMT3B	IL-6 [pg/ml]	0.01336	0.94414	0.94414	30
OVAT	IR	ZBTB33	MCP-1 [pg/ml]	-0.01132	0.94415	0.94415	41
OVAT	IS	TDG	IL-6 [pg/ml]	0.01314	0.94507	0.98231	30
SAT	IR	NSUN2	Adiponectin[µg/ml]	0.01107	0.94523	0.94523	41
OVAT	IR	TET2	IL-6 [pg/ml]	0.01107	0.94524	0.95684	41
OVAT	IS	ALYREF	Chemerin [ng/ml]	-0.01313	0.94569	0.94569	30
OVAT	IS	DNMT1	Clamp GIR	-0.01292	0.94596	0.96349	30
OVAT	IR	NEIL1	MCP-1 [pg/ml]	-0.0108	0.94674	0.97283	41
OVAT	IS	NSUN4	Adiponectin[µg/ml]	0.01268	0.94756	0.98696	30
SAT	IS	MBD3	ssCRP [mg/l]	0.01224	0.9488	0.96066	30
SAT	IR	YBX1	Adiponectin[µg/ml]	0.0102	0.94953	0.99957	41
OVAT	IR	UNG	Clamp GIR	-0.009942	0.95081	0.95081	41
SAT	IS	MBD2	Clamp GIR	-0.01159	0.95154	0.96349	30
SAT	IR	DNMT3B	Free fatty acids [mmol/l]	-0.0095	0.95299	0.99568	41
OVAT	IR	TET3	Free fatty acids [mmol/l]	-0.009413	0.95342	0.95342	41
SAT	IR	UNG	FPG [mmol/l]	0.009331	0.95383	0.95383	41
OVAT	IS	NEIL1	Leptin [ng/ml]	0.01091	0.95439	0.98313	30
OVAT	IS	MBD3	IL-6 [pg/ml]	-0.01069	0.9553	0.9553	30
SAT	IS	TDG	Clamp GIR	0.01047	0.95619	0.96066	30
OVAT	IR	TET2	Clamp GIR	-0.008721	0.95684	0.95684	41
SAT	IR	TET1	ssCRP [mg/l]	-0.008714	0.95688	0.98792	41
SAT	IR	MBD2	Chemerin [ng/ml]	0.008711	0.95689	0.99526	41
SAT	IS	ZBTB4	HOMA-IR	-0.01046	0.95692	1	30
SAT	IR	ALYREF	IL-6 [pg/ml]	0.008367	0.95859	0.98577	41
SAT	IS	TET3	HOMA-IR	-0.01001	0.95879	0.9925	30
SAT	IR	DNMT3A	MCP-1 [pg/ml]	-0.008362	0.95886	0.98792	41
SAT	IS	NSUN1	Leptin [ng/ml]	-0.009793	0.95904	0.99627	30
OVAT	IR	TDG	Chemerin [ng/ml]	-0.008189	0.95948	0.95948	41
SAT	IS	TDG	MCP-1 [pg/ml]	-0.009566	0.96066	0.96066	30
SAT	IS	MBD3	Adiponectin[µg/ml]	-0.009566	0.96066	0.96066	30
OVAT	IS	MECP2	HbA1c [%]	0.009137	0.96178	0.99907	30
SAT	IS	UHRF2	FPG [mmol/l]	0.009124	0.96183	0.99063	30
OVAT	IS	MBD2	Resistin [ng/ml]	-0.03571	0.96349	0.96349	7
OVAT	IS	DNMT1	Resistin [ng/ml]	-0.03571	0.96349	0.96349	7
OVAT	IS	NSUN1	Resistin [ng/ml]	-0.03571	0.96349	0.99625	7
SAT	IS	MBD2	Resistin [ng/ml]	0.03571	0.96349	0.96349	7
SAT	IS	NSUN7	Resistin [ng/ml]	-0.03571	0.96349	0.96349	7
SAT	IS	NSUN4	Resistin [ng/ml]	0.03571	0.96349	0.96349	7
SAT	IS	TET1	Resistin [ng/ml]	0.03571	0.96349	0.96349	7
OVAT	IR	DNMT2	Chemerin [ng/ml]	0.00723	0.96421	1	41
OVAT	IS	UNG	MCP-1 [pg/ml]	-0.008676	0.9644	0.9644	30
SAT	IR	MBD2	Adiponectin[µg/ml]	-0.007148	0.96462	0.99526	41
OVAT	IR	NSUN4	ssCRP [mg/l]	0.007059	0.96506	0.96506	41
SAT	IS	NSUN1	FPI [pmol/l]	-0.008234	0.96555	0.99627	30
SAT	IS	TET3	FPI [pmol/l]	-0.008234	0.96555	0.9925	30
OVAT	IS	NSUN2	MCP-1 [pg/ml]	0.008231	0.96628	0.96628	30
OVAT	IS	NSUN5	Chemerin [ng/ml]	0.008231	0.96628	0.99161	30
SAT	IR	NSUN4	Chemerin [ng/ml]	-0.006795	0.96637	0.96637	41
SAT	IS	ZBTB4	HbA1c [%]	0.007538	0.96847	1	30
SAT	IS	SMUG1	Clamp GIR	-0.007354	0.96924	0.96924	30
OVAT	IS	DNMT2	Free fatty acids [mmol/l]	0.007139	0.97013	0.97013	30
SAT	IR	DNMT2	Adiponectin[µg/ml]	-0.005754	0.97152	0.97325	41
OVAT	IR	DNMT1	Clamp GIR	0.005669	0.97194	0.99094	41
OVAT	IR	DNMT2	Clamp GIR	0.005669	0.97194	1	41
OVAT	IS	NTHL1	HbA1c [%]	0.006624	0.97229	0.97229	30
OVAT	IR	NEIL1	HOMA-IR	0.005488	0.97283	0.97283	41
SAT	IR	DNMT2	IL-6 [pg/ml]	0.005404	0.97325	0.97325	41
OVAT	IR	NSUN6	Chemerin [ng/ml]	0.00514	0.97456	0.97456	41
SAT	IS	NTHL1	Leptin [ng/ml]	0.006009	0.97486	0.99533	30
OVAT	IS	NSUN1	HbA1c [%]	-0.005939	0.97515	0.99625	30
SAT	IR	NEIL1	IL-6 [pg/ml]	-0.004881	0.97584	0.97584	41
SAT	IS	ALYREF	FPG [mmol/l]	-0.005564	0.97672	0.97672	30
SAT	IR	TET3	Resistin [ng/ml]	0.02381	0.97679	0.99957	8
SAT	IS	NSUN6	IL-6 [pg/ml]	-0.005121	0.97857	0.97857	30
OVAT	IS	NSUN5	IL-6 [pg/ml]	-0.004898	0.97951	0.99161	30
SAT	IR	NTHL1	Clamp GIR	-0.004099	0.97971	0.97971	41
OVAT	IR	MBD3	Adiponectin[µg/ml]	0.003836	0.98101	0.98101	41
OVAT	IS	TDG	FPG [mmol/l]	0.004228	0.98231	0.98231	30
OVAT	IS	NEIL1	MCP-1 [pg/ml]	0.004227	0.98313	0.98313	30
SAT	IS	TET2	ssCRP [mg/l]	0.003784	0.98417	0.99162	30
OVAT	IS	TET3	IL-6 [pg/ml]	0.003562	0.98509	0.98509	30
SAT	IR	ALYREF	HOMA-IR	0.002875	0.98577	0.98577	41
SAT	IS	DNMT1	MCP-1 [pg/ml]	-0.003337	0.98688	0.98688	30
OVAT	IS	NSUN4	Leptin [ng/ml]	-0.003116	0.98696	0.98696	30
SAT	IR	ZBTB4	HOMA-IR	0.002613	0.98706	0.98706	41
SAT	IR	UHRF1	ssCRP [mg/l]	0.002527	0.98749	0.98749	41
OVAT	IR	NSUN1	Chemerin [ng/ml]	0.002439	0.98792	0.98792	41
SAT	IR	DNMT3A	HOMA-IR	0.002439	0.98792	0.98792	41
SAT	IR	TET1	Free fatty acids [mmol/l]	-0.00244	0.98792	0.98792	41
SAT	IR	ZBTB33	ssCRP [mg/l]	-0.002353	0.98835	0.98835	41
OVAT	IR	DNMT2	Adiponectin[µg/ml]	-0.002179	0.98921	1	41
OVAT	IR	NSUN5	FPI [pmol/l]	0.002004	0.99008	1	41
SAT	IS	UHRF2	Adiponectin[µg/ml]	0.002447	0.99063	0.99063	30
OVAT	IR	DNMT1	Chemerin [ng/ml]	0.001829	0.99094	0.99094	41
OVAT	IS	NSUN5	Clamp GIR	-0.002006	0.99161	0.99161	30
SAT	IS	TET2	FPG [mmol/l]	0.002003	0.99162	0.99162	30
SAT	IS	TET3	Adiponectin[µg/ml]	-0.002002	0.9925	0.9925	30
OVAT	IR	MBD1	FPG [mmol/l]	-0.001395	0.99309	0.99309	41
SAT	IR	MBD2	FPI [pmol/l]	-0.0009584	0.99526	0.99526	41
SAT	IS	NTHL1	Free fatty acids [mmol/l]	-0.001115	0.99533	0.99533	30
SAT	IR	DNMT3B	Adiponectin[µg/ml]	-0.0008718	0.99568	0.99568	41
SAT	IR	MBD4	Free fatty acids [mmol/l]	-0.0007844	0.99612	1	41
OVAT	IS	NSUN1	Adiponectin[µg/ml]	-0.001112	0.99625	0.99625	30
SAT	IS	NSUN1	ssCRP [mg/l]	-0.0008904	0.99627	0.99627	30
OVAT	IS	MBD1	MCP-1 [pg/ml]	0.0006674	0.99813	0.99813	30
OVAT	IS	MECP2	Free fatty acids [mmol/l]	-0.0002231	0.99907	0.99907	30
OVAT	IR	NTHL1	Clamp GIR	0.0001744	0.99914	0.99914	41
SAT	IR	NSUN3	Free fatty acids [mmol/l]	-0.0001743	0.99914	0.99914	41
SAT	IR	YBX1	FPI [pmol/l]	8.712e-05	0.99957	0.99957	41
SAT	IR	TET3	FPI [pmol/l]	-8.712e-05	0.99957	0.99957	41
SAT	IR	MBD4	HOMA-IR	0	1	1	41
SAT	IR	MBD3	FPG [mmol/l]	0	1	1	41
SAT	IS	ZBTB4	Chemerin [ng/ml]	0.0002225	1	1	30
OVAT	IR	DNMT2	Resistin [ng/ml]	0	1	1	8
OVAT	IR	DNMT3A	Resistin [ng/ml]	0	1	1	8
OVAT	IR	NSUN5	Resistin [ng/ml]	0	1	1	8
SAT	IR	MBD1	Resistin [ng/ml]	0	1	1	8
OVAT	IS	ZBTB33	Resistin [ng/ml]	0	1	1	7
